# Supplementary material for: Implicit Theory of Mind across the life span – Anticipatory looking data
Source: Data Brief. 2017 Oct 18;15:712–9. doi: 10.1016/j.dib.2017.10.021 (PMC5671519; doi:10.1016/j.dib.2017.10.021)
Supplement: Supplementary file 2 — Supplementary material [file mmc2.xlsx]

## Sheet: DATA Study1
SubjectID	Sex (1=male, 2 =female)	AgeGroup (age in years)	Age_Months (age in months)	Condition (1=FB1, 2=FB2)	OrderOfPresentation (1=LRRL, 2=RLLR)	TurningDirection (1=counterclockwise 1st, 2=clockwise 1st)	SenjuCriterion(0=no, 1=yes)	SouthgateCriterion (0=no, 1=yes)	DLS_5s	FirstLook_2s (0=incorrect, 1=correct)	FirstSaccade_2s (0=incorrect, 1=correct)	LookingTimeCorrectWindow_2s	LookingTimeIncorrectWindow_2s	Answer (0=incorrect, 1=correct, 2=other)
1	2	6	73	1	1	1	0	0	0.477387	1	1	1.15	0	0
2	1	2	34	1	2	1	1	1	#NULL!	#NULL!	#NULL!	0	0	2
3	2	3	46	1	2	2	1	1	0.525692	0	0	0	0.6	1
4	1	5	66	1	2	2	1	1	1	1	#NULL!	2	0	1
5	2	5	69	2	2	1	0	0	-0.522388	0	0	0.32	0.93	1
6	1	3	45	1	1	2	1	1	0.573333	0	0	0.45	0.32	0
7	2	2	31	2	2	1	1	1	-1	0	0	0	0.83	0
8	1	5	61	2	1	1	1	1	1	1	1	0.18	0	1
9	2	6	72	2	2	2	1	0	-0.31746	1	1	0.27	0.83	1
10	1	2	25	2	1	2	1	1	-0.47541	0	0	0	0.25	2
11	2	5	66	2	2	1	1	0	-1	#NULL!	#NULL!	0	0	0
12	2	3	41	2	1	1	0	0	-0.814085	0	0	0	1.22	0
13	2	6	76	1	1	2	0	1	1	1	1	1.32	0	1
14	2	3	40	2	2	2	1	1	1	#NULL!	#NULL!	0	0	2
15	1	2	33	1	1	1	1	1	0	1	1	1.12	0	2
16	2	3	40	1	2	1	0	0	0.764706	1	1	0.15	0	1
17	1	3	38	1	1	1	1	1	-0.546485	0	#NULL!	0.58	1.03	0
18	2	2	27	2	1	1	0	0	0.237113	1	1	0.54	0	2
19	1	3	40	2	1	2	1	1	0.950413	0	0	0	0.03	1
21	1	2	33	1	2	2	0	0	-1	0	0	0	0.07	1
22	2	5	65	2	2	1	1	1	0.851117	1	#NULL!	2	0	2
23	2	6	76	1	1	1	1	1	0.345794	1	1	0.72	0.35	2
24	2	6	72	2	1	1	0	1	-0.322917	0	#NULL!	0.37	0.66	1
25	1	2	34	2	2	1	1	1	-0.934066	#NULL!	#NULL!	0	0	0
26	2	3	41	1	1	1	1	0	0.570513	1	1	1.12	0	0
27	2	5	67	2	1	2	0	1	0.397849	1	1	0.7	0.79	0
28	1	2	34	2	2	2	1	1	0.756522	1	1	0.85	0	0
29	1	3	44	1	1	2	0	0	0.280822	1	#NULL!	1.32	0.65	0
30	1	2	26	1	2	1	0	0	0.519814	1	1	1.3	0	1
31	1	2	24	1	1	1	1	1	1	1	1	0.59	0	1
32	1	3	40	2	1	1	1	1	0.378723	0	0	0.44	0.48	1
33	2	5	64	1	1	2	0	1	0.277533	1	#NULL!	0.65	0.81	1
34	1	5	66	1	1	1	1	0	0.822581	1	#NULL!	1.28	0.33	1
35	2	3	36	1	2	2	0	0	-0.08	0	0	0.02	0.27	0
36	1	3	40	2	1	2	1	1	-0.442724	0	#NULL!	0.74	1.01	0
38	2	6	77	1	2	1	1	0	1	1	1	0.93	0	1
40	2	3	41	1	1	1	1	1	-0.747508	0	0	0.27	0.77	0
41	1	6	77	1	1	1	1	1	0.54023	1	#NULL!	0.67	0.2	0
42	2	2	29	1	1	1	0	0	-0.0909091	1	1	0.3	0.17	1
43	1	5	65	1	2	1	1	1	0.261261	1	#NULL!	1.22	0.32	1
44	1	3	41	1	2	1	0	0	0.279805	1	1	1.25	0	1
46	1	5	65	1	2	1	1	1	0.15	1	1	0.7	0.5	1
47	1	5	68	2	2	2	1	1	-0.392996	0	#NULL!	0.56	1.44	0
48	2	3	43	2	2	1	1	0	0	0	0	0.18	0.53	1
49	2	2	30	1	1	2	0	0	0.454545	0	0	0.17	0.48	1
50	2	3	47	2	2	2	1	1	-0.0808824	0	0	0	0.98	1
52	2	5	66	2	1	1	0	0	0.132075	1	1	0.53	0.38	1
54	2	3	42	1	1	2	0	0	0.0359712	1	#NULL!	0.32	0.67	0
55	1	5	62	1	1	1	1	1	-0.227468	1	#NULL!	0.44	0.67	2
56	2	5	63	1	1	1	1	0	0.576923	1	1	0.38	0	2
57	2	2	30	2	1	2	1	1	1	1	1	0.57	0	2
58	1	2	25	1	2	2	0	0	-0.22807	#NULL!	#NULL!	0	0	1
59	2	3	41	1	2	2	1	1	0.243902	0	0	0	0.81	1
60	2	2	31	1	2	2	1	1	0.341564	0	0	0	0.65	2
61	2	5	67	2	1	2	1	1	0.41896	1	1	1.06	0	0
62	2	5	60	1	2	1	0	0	-0.225	1	1	0.32	0.83	0
64	1	5	66	2	2	2	1	1	0.132075	0	0	0.52	0.33	1
66	1	5	60	2	2	2	0	0	-0.0789474	1	#NULL!	0.49	0.96	1
67	2	5	68	2	2	2	1	1	0.0488889	1	#NULL!	1.08	0.7	1
68	2	3	37	2	2	2	1	1	0.584699	1	1	0.25	0	0
69	1	2	33	2	1	1	0	0	-1	0	0	0	1.31	0
70	1	2	33	1	2	2	0	1	-0.287926	1	1	0.64	0	2
71	2	2	33	2	1	2	0	0	0.422886	1	1	0.68	0	0
72	2	2	33	2	2	1	0	0	0.647059	0	0	1.39	0.28	1
73	1	5	60	1	2	1	0	0	0.0619469	0	#NULL!	0.82	0.58	0
74	2	5	68	1	1	2	1	1	-0.259036	1	#NULL!	0.26	0.94	0
75	1	2	32	2	2	2	0	0	0.228296	0	0	1.56	0.23	0
76	2	6	72	2	1	2	1	1	0.584314	1	1	0.9	0.04	0
77	2	5	60	1	1	1	0	0	1	1	1	1.22	0	0
78	1	2	25	1	1	2	1	0	-0.105882	#NULL!	#NULL!	0	0	2
79	2	3	41	2	1	1	0	1	-0.6	0	0	0	1.28	0
80	1	3	43	1	2	1	0	0	0.220183	1	1	0.93	0	0
82	1	2	32	1	1	2	0	1	1	1	1	0.59	0	1
83	2	6	76	2	2	2	0	1	0.364055	0	#NULL!	0.09	0.41	1
84	2	3	44	2	1	2	0	0	-0.219373	0	#NULL!	0.42	1.03	0
85	2	5	67	2	1	1	1	1	-0.141414	0	0	0	1.13	1
86	1	2	28	2	1	2	1	1	-0.689119	0	#NULL!	0.4	1.58	2
87	1	3	43	2	2	2	0	0	-0.250794	0	0	0	1.7	2
88	1	6	79	1	2	1	0	0	-0.0628571	0	#NULL!	0.53	0.77	0
89	2	3	44	2	1	2	0	0	-0.384181	1	#NULL!	0.13	1.45	1
90	2	4	55	2	1	1	0	0	-1	0	0	0	1.48	1
91	2	2	26	1	1	1	1	1	1	1	#NULL!	0.75	0	2
92	1	5	69	2	2	2	0	0	0.563786	1	1	0.67	0	1
93	2	3	44	2	2	1	1	1	-1	0	#NULL!	0	1.07	2
94	1	6	79	1	1	1	1	1	0.185771	0	0	0.04	1.03	1
96	1	4	53	2	2	2	1	1	-1	0	0	0	0.87	0
97	2	2	32	2	1	2	0	0	0.0862944	1	1	0.05	0	0
98	2	2	31	1	1	2	0	0	1	1	1	0.45	0	0
99	2	6	74	1	2	1	1	1	-1	#NULL!	#NULL!	0	0	1
100	2	3	43	1	2	2	1	1	0.854545	1	1	1.1	0	1
101	1	2	31	1	2	1	1	1	#NULL!	#NULL!	#NULL!	0	0	0
102	2	2	32	2	1	1	1	0	0.209524	1	1	0.49	0	2
103	1	6	83	2	1	2	0	1	0.545852	1	1	0.41	0.28	1
104	2	5	68	1	2	1	1	0	0.0943396	0	0	0.22	0.72	0
105	1	5	69	1	2	2	0	0	0.246377	1	#NULL!	1.22	0.78	0
106	1	2	33	1	2	2	1	1	0.333333	0	0	1.44	0.3	1
107	1	6	76	1	1	1	0	1	-0.0888889	0	0	0.28	0.98	1
108	1	2	32	2	1	1	1	1	-0.210256	1	1	0.37	0.55	2
109	2	3	47	2	1	1	0	1	0.318182	1	1	1.05	0.3	0
110	2	6	81	1	2	2	1	1	0.436893	0	#NULL!	0.54	0.58	0
111	1	4	58	1	1	1	1	0	1	1	1	0.88	0	0
112	2	6	79	2	1	1	0	0	1	1	1	0.8	0	1
113	1	2	33	1	1	1	0	1	0.119617	1	1	0.6	0.26	1
114	2	2	32	2	2	1	0	0	0.201923	0	0	0.88	0.51	2
115	1	3	45	1	1	1	1	1	1	1	1	0.61	0	0
116	2	5	69	1	1	1	1	1	-0.698113	0	0	0.04	0.45	0
117	2	3	44	2	2	2	1	1	0.626263	1	#NULL!	1	0	1
118	2	3	44	1	1	2	0	1	0.354839	0	0	0.21	0.2	0
119	2	2	33	2	2	2	1	1	-0.314917	0	#NULL!	0.4	0.87	0
120	1	3	39	1	2	2	1	0	0.88785	1	1	1.01	0	2
121	1	4	56	1	1	2	1	1	-0.608392	0	#NULL!	0	0.73	1
122	1	3	42	2	2	1	0	1	-0.9	0	0	0.02	0.07	0
123	1	6	82	2	2	1	1	1	-0.151515	0	0	0	0.38	0
124	1	3	44	2	2	1	1	1	-1	0	0	0	1.49	0
125	1	3	46	1	1	2	0	0	0.267606	1	1	0.72	0	1
126	1	3	45	1	1	1	1	1	-0.2	1	1	0.27	0.21	1
128	2	3	45	1	2	1	1	1	0.120879	0	0	0	1.2	2
129	1	6	75	2	1	2	0	0	-0.639024	0	0	0.37	1.05	1
130	1	2	31	2	2	2	1	1	-0.760684	0	0	0	1.34	1
131	2	6	82	1	1	2	1	1	0.585586	1	1	0.28	0.23	1
132	2	3	47	2	2	2	0	0	0.430894	1	1	0.65	0	2
133	1	6	77	2	2	1	1	1	0.824916	0	#NULL!	0.73	0.26	1
134	1	6	77	1	1	1	0	0	-0.194175	1	#NULL!	0.83	0.37	1
135	1	2	33	1	2	2	0	0	-0.196262	1	#NULL!	0.16	0.9	2
136	2	3	37	2	1	2	0	0	-1	0	0	0	0.84	1
137	1	2	24	2	2	1	0	0	-1	0	0	0	0.83	0
138	2	2	26	1	2	2	0	0	0.333333	0	0	0.65	0.78	2
139	1	2	28	2	1	1	0	0	0.421277	1	#NULL!	1.12	0.18	0
140	1	6	83	1	2	1	0	0	1	1	#NULL!	0.72	0	1
141	1	6	72	1	2	2	1	0	0.568627	1	#NULL!	0.85	0.55	1
142	2	6	76	2	1	1	1	1	-1	0	#NULL!	0	2	1
143	1	2	28	2	2	1	1	1	-0.833333	0	0	0	0.55	2
144	1	4	53	2	2	2	1	1	0.611111	1	#NULL!	0.74	0.42	0
145	1	4	50	2	2	1	1	1	-0.147541	0	0	0.23	1.05	1
146	2	6	74	2	2	2	1	1	0.269565	0	0	0.73	0.42	0
147	1	2	31	2	2	2	1	1	0.635036	1	#NULL!	0.85	0.25	0
148	1	3	37	1	1	1	0	0	-0.031746	0	0	0.09	0.72	2
149	1	3	37	1	1	2	0	0	0.306358	1	1	0.7	0	1
150	1	6	73	1	1	2	1	1	-0.173554	1	#NULL!	0.65	0.75	1
151	2	2	34	1	1	2	1	1	0.130137	0	0	0	0.79	1
152	1	6	77	2	1	1	0	0	0.868644	0	#NULL!	1.69	0.31	1
154	1	3	40	1	2	2	1	1	1	1	1	0.53	0	2
156	2	3	43	1	2	1	0	1	0.27572	1	#NULL!	0.67	0.55	2
157	2	6	77	2	1	2	0	0	1	1	#NULL!	0.68	0	1
158	1	2	26	2	1	2	0	0	0.167665	0	#NULL!	1.19	0.21	1
159	2	3	41	2	2	2	0	0	0.68	1	1	0.97	0	1
160	1	2	31	2	2	1	0	0	-0.765306	0	0	0	0.99	2
161	2	6	77	1	1	1	1	1	0.768977	0	0	1.2	0.25	1
162	1	3	41	2	2	1	0	1	1	1	1	1.1	0	0
163	1	6	77	1	2	1	0	0	0.58159	1	#NULL!	0.38	0.5	2
164	1	2	30	1	1	2	1	1	-0.617021	1	#NULL!	0.04	0.91	2
165	1	3	40	1	2	1	0	0	0.248	1	1	0.55	0.47	1
166	1	3	41	1	2	2	0	1	0.233333	1	#NULL!	1.53	0	1
167	2	4	57	2	1	2	1	0	-0.355828	0	#NULL!	0.7	1.3	0
168	1	2	35	1	2	1	0	0	0.428571	#NULL!	#NULL!	0	0	0
169	1	2	30	1	2	2	1	1	0.47619	1	#NULL!	0.62	0	0
170	1	2	31	2	2	1	1	1	1	1	1	0.88	0	1
171	1	3	47	2	2	1	1	1	-0.137931	0	0	0.28	0.38	1
173	1	6	81	1	1	1	1	1	-0.465649	1	1	0.43	1.45	1
174	2	6	74	1	2	2	0	1	0.320755	0	#NULL!	0.71	1.03	1
175	1	6	83	2	1	1	1	1	-0.258621	1	1	0.43	0.07	2
176	1	3	47	2	2	2	1	1	0.36	1	1	0.57	0	0
177	1	6	76	2	2	2	1	1	#NULL!	#NULL!	#NULL!	0	0	0
178	2	3	46	2	1	2	1	1	0.28839	1	1	0.43	0.45	0
179	2	6	80	2	2	1	1	1	0.780069	1	#NULL!	1.2	0.32	0
180	2	3	44	1	1	1	0	0	0.441176	0	0	0.23	0.57	1
181	2	6	78	2	1	2	0	1	#NULL!	#NULL!	#NULL!	0	0	1
182	2	2	28	2	1	1	1	1	1	1	1	0.98	0	0
183	1	6	82	1	1	2	1	1	0.56044	0	0	0.9	0.4	1
184	1	4	52	1	2	1	1	1	0.244635	1	1	0.43	0	0
185	1	6	83	1	2	1	1	0	0	1	1	0.2	0.2	1
186	1	6	72	1	2	2	1	1	0.235127	0	#NULL!	0	1.35	0
187	2	6	81	2	2	2	1	1	-0.568966	0	0	0	0.98	1
188	1	6	81	2	2	1	1	0	0.882353	1	1	1.51	0	1
190	1	2	31	2	1	1	1	1	1	1	1	1.03	0	0
191	1	2	31	1	2	2	0	0	-1	0	0	0	0.72	2
192	1	3	47	2	2	1	1	1	-1	0	0	0	1	1
193	1	2	32	2	2	2	1	1	0.0918367	0	#NULL!	0.75	0	0
194	2	3	46	1	1	2	0	1	-0.46875	0	#NULL!	0	0.47	1
195	1	2	34	1	1	2	0	0	-0.875	0	0	0	0.22	2
196	1	3	40	2	1	1	1	0	-1	0	#NULL!	0	1.43	0
197	2	2	27	2	1	1	0	1	-0.226667	1	1	0.58	0.75	2
198	2	6	74	1	1	1	0	0	1	1	1	0.43	0	1
201	2	2	24	2	2	2	1	1	0.12782	1	1	0.7	0	2
202	1	6	82	2	1	2	1	1	1	1	1	0.27	0	1
203	2	3	47	1	1	2	0	1	-1	1	1	0.25	0.66	2
204	1	2	25	1	1	1	0	0	0.380435	1	1	0.82	0.08	2
205	2	2	28	2	1	2	0	0	-0.608466	0	0	0	0.72	2
206	2	2	35	1	1	1	0	0	0.286624	1	#NULL!	0.67	1.12	2
207	1	4	50	2	1	2	0	0	0.577465	1	1	1.12	0	1
208	1	5	60	1	1	2	0	0	0.645161	0	0	0.75	0.03	1
209	2	4	57	1	1	2	1	1	0.173333	1	1	0.76	0	1
210	1	4	53	2	1	1	0	1	1	1	1	0.1	0	1
212	1	2	24	1	1	1	1	1	0.497006	0	0	0.82	0.42	0
213	1	5	69	1	2	2	1	1	-0.247312	1	1	0.35	0	2
214	2	3	46	2	2	2	1	1	0.21659	1	1	1.3	0	2
215	1	5	70	1	1	1	0	0	-0.258824	0	0	0	0.85	1
216	2	6	73	2	1	1	0	1	-0.754545	1	1	0.27	1.02	0
217	2	3	41	1	2	1	1	1	1	1	1	0.21	0	1
218	2	6	82	1	1	2	0	0	0.377778	0	0	0.35	0.7	1
219	2	5	70	1	1	2	1	0	-0.0731707	1	#NULL!	0.7	0.86	1
221	2	4	59	1	2	2	1	1	1	#NULL!	#NULL!	0	0	1
222	1	2	24	2	1	1	1	1	0.056	0	#NULL!	1.12	0.4	2
223	1	3	44	1	1	1	1	1	-0.261538	1	#NULL!	0.57	0.92	1
224	1	2	24	1	1	1	0	0	0.0751445	0	0	0	0.72	1
225	2	2	26	2	1	2	0	0	-0.431734	0	0	0	0.8	0
226	2	5	66	2	1	1	0	0	-1	0	0	0	0.65	1
227	2	6	72	2	2	1	1	1	0.386555	1	#NULL!	1.37	0	1
228	2	5	67	2	1	2	1	1	0.128205	1	#NULL!	1.32	0.22	0
229	2	3	40	1	1	2	0	1	0.0691824	1	#NULL!	0.66	0.8	1
230	1	5	62	2	1	1	0	1	-0.553571	0	0	0.25	1	0
231	1	4	58	2	1	2	0	0	0.535088	0	0	0.44	0.53	0
232	1	2	34	1	2	2	0	0	1	1	1	0.48	0	1
233	2	5	65	2	2	2	1	1	-0.176471	1	1	0.77	0.67	1
234	2	6	79	2	2	2	0	0	0.295775	#NULL!	#NULL!	0	0	1
235	2	2	32	1	2	1	0	0	0.363636	1	1	1.13	0	0
236	2	5	68	1	1	2	1	1	0.329759	1	1	0.85	0.76	1
237	2	6	75	2	1	2	1	0	0.0377358	1	1	0.63	0.73	0
238	1	3	36	1	2	1	0	1	1	1	1	0.26	0	2
239	1	5	61	2	2	1	1	1	0.339339	1	1	0.23	0.33	1
240	1	5	69	2	1	2	0	0	0.407895	0	0	0	0.22	1
241	1	2	24	2	2	1	1	0	0.272727	1	1	0.33	0.2	0
242	2	5	61	2	1	2	0	1	-1	0	0	0	0.94	0
243	2	2	25	1	2	2	1	1	-0.170213	#NULL!	#NULL!	0	0	2
244	2	5	65	2	2	2	1	1	0.495385	1	#NULL!	1.45	0.45	1
245	2	3	44	1	1	1	1	1	1	1	1	1.5	0	0
246	2	4	54	1	1	2	1	1	0.0251572	1	#NULL!	0.25	0.98	0
247	1	3	39	2	2	2	1	1	-1	0	0	0	0.94	0
248	1	6	75	1	1	2	1	1	1	1	1	0.23	0	1
249	1	2	24	1	1	2	0	0	-0.722222	0	0	0	0.32	2
250	1	2	25	2	1	1	0	0	-0.323782	0	0	0.12	1.25	2
251	2	3	36	1	2	2	0	0	-1	#NULL!	#NULL!	0	0	0
253	1	3	37	2	2	2	0	0	0.535055	1	1	0.53	0	0
254	1	2	34	2	1	2	0	0	-1	0	0	0	0.6	2
255	1	4	57	1	2	2	1	1	1	#NULL!	#NULL!	0	0	0
256	1	2	25	1	1	1	1	1	-0.213793	0	0	0.18	0.88	2
257	2	6	74	1	2	1	0	1	0.867299	0	#NULL!	1.21	0.14	1
258	1	2	35	1	2	1	1	1	0.0725552	0	0	0.52	1.47	2
259	2	2	26	1	2	1	0	0	1	1	1	1.06	0	2
260	2	4	57	1	2	1	1	0	0.234899	1	1	0.92	0	1
261	2	6	72	1	2	1	0	0	0.555556	0	0	0.97	0.32	1
262	2	3	37	1	1	2	1	0	-0.3	0	0	0.43	0.69	1
264	2	3	39	2	1	1	0	0	-0.0134228	1	1	1.25	0.14	0
265	2	3	40	2	1	2	0	0	0.57265	1	1	0.32	0	0
266	1	2	26	1	1	1	1	0	-1	0	0	0	1.08	2
268	1	2	33	2	2	2	0	0	-0.795918	0	0	0	0.58	2
269	2	2	25	2	1	2	1	1	0.2	1	1	0.88	0	2
270	2	2	29	2	1	1	0	0	0	#NULL!	#NULL!	0	0	0
271	1	2	28	2	1	1	1	1	1	1	1	1.35	0	1
272	2	2	33	1	1	2	0	0	1	1	1	0.89	0	0
273	2	6	77	2	2	1	1	1	-0.0819672	0	0	0.7	0.55	1
274	1	2	27	1	1	2	0	0	0.278195	0	0	0	0.48	0
275	1	2	30	2	1	2	0	0	0.685393	1	1	0.76	0	2
276	1	2	27	2	1	2	0	0	-0.210526	0	#NULL!	0.75	0.48	2
277	1	2	32	1	2	2	0	0	1	1	1	0.94	0	2
278	1	6	73	2	1	2	0	1	-1	0	0	0	0.22	1
279	1	5	61	1	2	2	0	0	1	1	1	0.23	0	1
280	1	4	56	2	2	1	1	0	-0.655172	1	1	0.23	0.5	1
281	1	6	73	2	2	1	0	1	0.792	1	1	1.1	0.05	0
282	2	6	76	1	2	1	1	1	-0.2607	1	1	0.24	0	0
283	1	3	39	1	2	1	0	0	0.105882	1	1	0.18	0	1
284	2	4	50	2	2	1	1	1	-0.337143	0	0	0	0.97	2
286	2	6	75	1	2	2	0	0	-0.154472	0	0	0.75	0.32	1
287	1	6	75	1	2	1	1	0	0.554795	0	#NULL!	0.97	0.35	1
288	1	2	27	1	2	2	0	0	1	1	1	0.84	0	1
289	1	3	39	2	2	1	0	0	-0.582888	1	#NULL!	0.39	1.01	0
290	2	4	57	2	2	2	0	0	0.0724638	0	#NULL!	1.75	0.25	2
291	2	4	50	2	1	1	0	0	-0.696113	0	0	0	1.33	0
292	1	2	28	2	2	2	0	0	0.315068	1	1	0.18	0	0
293	2	2	33	2	2	1	0	0	0.0804598	1	#NULL!	0.32	1.68	2
294	2	4	59	2	1	2	1	1	-0.0361446	0	#NULL!	0.49	1.11	0
295	1	2	26	1	2	1	0	0	-1	0	0	0	0.74	2
296	1	2	35	2	1	1	1	0	-1	0	0	0	0.97	2
297	2	2	33	2	2	1	0	0	-1	0	0	0	1.08	0
298	2	5	63	1	2	2	1	1	-0.769585	1	#NULL!	0.25	0.7	1
299	1	6	75	1	1	1	0	0	-0.366197	1	1	0.45	0	1
300	2	4	58	1	1	1	1	1	-1	0	0	0	0.82	0
301	2	6	72	1	1	2	0	0	1	1	1	1.16	0	1
302	1	3	41	2	1	2	1	1	1	1	1	0.06	0	1
304	2	2	30	1	2	1	0	0	#NULL!	#NULL!	#NULL!	0	0	2
305	1	3	38	1	1	1	0	0	0.213793	1	1	0.6	0	2
306	1	6	74	2	2	2	1	1	-0.853933	1	#NULL!	0.13	1.1	0
307	2	2	34	1	2	1	1	1	1	1	1	1.14	0	2
308	1	4	57	1	1	2	0	1	0.455446	0	#NULL!	1.16	0.34	1
309	1	3	39	2	1	2	0	0	1	1	1	0.7	0	1
310	2	3	47	2	2	1	0	1	1	1	1	1.32	0	0
311	1	6	75	2	1	2	0	0	1	1	1	0.99	0	1
312	2	3	41	1	2	1	0	0	1	1	1	0.22	0	1
313	2	4	54	2	1	1	0	1	-0.287009	0	0	0	1.6	2
314	1	2	29	1	2	1	1	0	0.408805	0	0	0.68	0.47	1
315	1	2	29	1	2	1	1	1	-0.377358	0	0	0	0.53	1
316	1	2	28	1	2	1	1	1	-0.303867	0	0	0	0.97	2
317	2	5	70	2	1	1	0	1	-0.381443	0	0	0.47	1.22	1
318	2	3	36	2	2	1	1	1	-0.246032	0	#NULL!	0.35	0.54	0
319	1	6	74	1	1	2	1	1	0.764192	1	1	1.36	0	1
320	2	3	36	1	2	2	1	1	0.639344	1	1	0.87	0.33	2
321	1	6	80	2	2	2	0	0	-0.340278	1	1	0.81	0	1
322	2	5	61	2	2	2	1	1	0.352113	0	0	0	0.23	1
323	1	2	25	1	2	1	0	0	-0.572193	0	#NULL!	0	1.45	2
324	1	4	51	1	2	1	1	1	0.578182	1	1	1.44	0	0
325	2	4	51	1	2	2	1	1	0.695035	1	#NULL!	1.27	0.43	1
327	1	3	39	2	1	2	1	1	0.156757	0	0	0.61	0.33	0
328	1	4	55	2	1	2	1	1	0.691429	1	1	0.88	0	1
329	2	4	58	1	2	2	1	1	-0.0814815	0	0	0.02	0.73	1
331	2	4	51	1	1	2	0	0	0.412429	1	1	0.58	0.52	1
332	2	3	36	2	2	1	0	0	-0.550562	0	0	0	1.37	1
333	1	4	52	2	2	1	1	1	-1	0	#NULL!	0	1.14	1
334	2	4	49	2	2	2	1	1	-0.552	0	#NULL!	0	2	0
335	1	4	54	2	2	2	0	0	-0.08	0	0	0.62	0.95	1
336	1	4	52	2	1	1	0	0	-0.604938	0	0	0	1.47	1
337	2	2	32	1	2	1	0	0	-0.28	#NULL!	#NULL!	0	0	2
338	1	4	57	1	2	1	1	1	1	1	1	0.92	0	1
339	2	4	58	1	2	2	1	0	1	1	#NULL!	1.87	0	0
340	1	4	58	1	1	1	0	1	0.176471	1	#NULL!	0.55	0.63	1
341	2	2	35	1	2	1	1	0	0.537975	0	0	0.67	0.47	2
342	1	3	38	2	2	1	0	0	0.678457	1	#NULL!	1.78	0.22	0
344	1	4	51	1	1	2	1	1	1	1	1	0.62	0	0
345	1	4	54	2	1	1	1	0	0.478873	1	1	0.72	0.37	1
346	1	4	56	2	1	2	1	1	-0.367521	0	0	0	0.77	0
347	2	4	50	2	2	2	0	0	-1	0	0	0	1.63	1
348	1	4	56	1	2	1	1	0	0.56	1	1	0.63	0.14	1
349	1	4	49	1	2	1	0	0	-0.244444	0	0	0.68	0.87	0
350	1	4	52	1	2	1	1	1	0.654545	1	1	1.1	0.12	0
351	1	4	54	2	2	1	0	1	-1	0	0	0	0.77	0
352	1	2	33	1	2	1	0	1	-0.541985	0	#NULL!	0.25	1.2	0
353	1	4	58	1	1	1	1	1	0.39604	1	#NULL!	0.55	0.3	1
354	2	4	49	1	2	2	0	1	0.338583	1	1	0.82	0	1
355	2	5	65	1	1	1	1	1	0.532663	0	#NULL!	0.75	0.93	1
356	2	6	80	1	2	2	1	1	#NULL!	1	#NULL!	0.48	0	1
357	2	4	53	1	1	1	1	0	1	1	#NULL!	1.27	0	1
358	2	2	31	2	2	2	0	0	-1	#NULL!	#NULL!	0	0	0
359	2	6	74	2	1	1	1	0	-0.767442	0	0	0.25	1.05	1
360	2	6	74	2	1	1	1	1	-0.127907	1	1	0.75	0.4	1
361	2	5	66	2	2	1	0	0	0.212121	0	0	0.23	0.52	1
362	2	4	57	1	2	2	1	1	0.763636	0	#NULL!	0.97	0.26	2
363	2	5	63	2	2	1	1	1	0.264069	1	#NULL!	1.46	0.16	1
364	1	4	53	1	2	2	0	0	-0.130769	0	0	0	0.9	2
365	1	4	54	1	1	1	0	0	-1	0	0	0	1.25	1
366	1	2	30	2	2	2	0	0	0.0419162	0	0	0.31	0.2	1
367	1	5	63	2	2	1	0	1	-0.688525	0	0	#NULL!	1.22	2
368	2	2	28	2	2	2	1	1	-1	#NULL!	#NULL!	0	0	0
369	1	4	56	1	1	1	1	1	0.63587	0	0	1.08	0.67	0
370	2	6	78	2	1	2	0	0	0.406728	0	0	0.92	0.5	1
371	2	4	50	1	2	2	1	1	-0.206612	#NULL!	#NULL!	0.34	0.3	1
372	2	6	75	1	2	2	1	1	-0.201258	0	0	0.94	0.71	2
373	2	4	55	2	1	1	1	0	0.343023	1	1	0.88	0.19	1
374	1	6	75	2	1	2	0	0	0.329114	1	1	0.82	0	1
375	2	6	73	1	2	2	1	1	0.411765	0	#NULL!	0	0.75	1
377	2	4	55	2	2	1	1	1	-1	#NULL!	#NULL!	0	0	1
378	1	4	50	1	1	1	0	1	-0.301205	0	0	0.64	0.57	0
379	1	6	77	1	2	2	0	0	0.47541	0	#NULL!	0	0.32	1
380	2	4	58	2	2	2	1	1	-1	0	0	0	0.99	1
381	2	5	67	2	2	1	0	0	#NULL!	#NULL!	#NULL!	0	0	1
382	1	5	60	2	1	1	0	0	-0.631769	1	#NULL!	0.51	1.37	1
383	1	4	51	2	2	1	0	0	0.101322	1	1	0.83	0.25	0
384	2	4	54	1	1	2	0	0	0.549091	1	1	1.15	0	0
385	2	4	49	2	2	1	0	1	0.24	1	1	0.64	0	0
386	1	4	59	2	1	1	0	0	0.516035	0	0	0.67	0.83	0
387	1	4	58	2	2	2	1	1	-0.198312	1	1	0.75	0	0
388	1	5	62	2	2	1	0	0	#NULL!	#NULL!	#NULL!	0	0	1
389	1	5	61	1	2	1	1	1	1	#NULL!	#NULL!	0	0	1
390	1	3	40	1	2	2	1	1	1	1	1	0.88	0	1
391	1	5	71	1	1	1	1	0	0.299435	1	#NULL!	0.58	0.33	0
392	1	4	59	1	1	1	1	1	-0.403361	1	#NULL!	0.2	0.67	0
393	1	4	55	1	1	1	0	0	0.608355	0	0	1.24	0.47	2
394	1	4	53	1	2	2	0	0	-0.0179641	0	0	0.27	0.85	1
395	1	5	68	1	1	2	0	0	1	1	1	0.65	0	0
396	2	4	51	1	2	2	1	1	0.845455	1	1	0.88	0	0
397	1	6	73	2	1	1	1	1	-0.291005	0	0	0	0.43	1
398	2	4	54	1	1	1	1	1	0.258065	0	0	0	0.68	0
399	1	6	83	2	1	2	0	0	0.325203	1	1	0.75	0	1
400	2	4	56	1	2	2	0	0	-0.310345	0	0	0	0.81	1
401	2	4	51	1	1	1	0	0	0.775785	1	1	1.23	0.25	0
402	2	5	64	2	1	2	1	0	0.14375	0	0	0.81	0.73	1
403	2	5	60	2	2	1	1	1	0.0318471	0	0	0.67	0.98	1
404	1	5	63	1	1	2	1	1	1	1	1	0.95	0	1
405	1	4	51	2	1	1	1	1	0.393939	1	1	0.47	0	0
406	1	4	53	2	1	2	0	0	-0.244444	1	1	0.53	0.43	1
407	2	5	68	1	1	1	1	1	0.180556	0	#NULL!	0.47	0.9	0
408	1	4	52	2	2	1	0	1	0.156757	0	#NULL!	0.75	0.02	1
409	2	4	59	2	1	1	0	0	-1	0	0	0	0.9	0
410	1	4	59	1	2	2	0	0	1	1	1	0.52	0	2
411	2	4	48	2	1	2	1	1	-1	0	0	0	0.56	0
412	2	4	50	1	1	2	0	1	-0.54878	0	0	0	0.68	0
413	1	4	48	1	1	1	0	0	1	1	1	0.97	0	0
414	1	6	72	1	2	2	1	1	1	1	1	1.13	0	1
415	1	5	68	2	1	2	0	0	0.492754	1	1	1.03	0	1
416	2	4	54	1	2	1	0	1	1	1	1	1.08	0	1
417	1	5	71	1	1	2	1	1	0.469697	0	#NULL!	0.87	0.41	1
418	1	5	71	2	1	1	0	0	-0.426415	1	#NULL!	0.35	1.12	1
419	2	5	62	1	2	2	0	0	0.495413	0	0	0.73	0.55	1
420	2	5	61	1	2	1	0	0	-0.613793	0	0	0.28	0.88	1
421	1	5	62	1	1	1	1	1	0.302158	1	#NULL!	1.1	0	1
422	2	5	65	1	1	2	1	0	0.45614	0	0	1.19	0.62	1
423	2	5	63	2	1	1	0	0	0.46087	1	#NULL!	0.45	0.7	0
424	1	5	65	2	2	1	1	1	-0.738562	0	0	0	1.25	1
425	2	5	65	2	1	2	1	0	0.4	1	1	1.01	0	1
426	2	6	72	2	2	2	1	0	0.384615	0	0	0.1	0.22	0
427	2	5	67	1	2	1	1	1	0.641379	0	0	0.61	0.52	1
428	1	5	63	2	2	1	1	1	-0.0537634	1	1	1.08	0.69	0
429	1	4	53	2	2	2	1	1	-1	0	0	0	0.89	1
430	2	4	54	1	1	2	1	1	0.333333	0	0	0.31	0.63	1
431	1	4	57	2	1	1	1	0	0.406393	1	#NULL!	1.31	0.38	1
432	1	2	31	1	1	2	0	1	-0.849624	0	0	0	0.53	1
433	1	5	68	1	2	1	0	1	0.435737	1	#NULL!	0.87	0.32	0
434	2	4	55	1	1	2	0	0	1	1	1	0.31	0	0
435	2	3	47	1	2	1	1	1	0.535135	1	1	1.1	0.2	0
436	2	5	62	1	1	1	1	0	-0.04	1	1	0.57	0.87	0
437	1	4	56	1	2	1	0	0	-1	0	#NULL!	0	0.94	0
438	2	6	78	1	2	1	1	1	0.381132	1	#NULL!	1.08	0.82	1
439	2	3	47	2	1	1	1	0	-1	0	0	0	0.51	2
440	1	4	56	2	1	2	0	0	-0.0628571	1	1	0.35	0.38	1
442	1	2	29	1	2	2	0	1	-0.642612	0	0	0	1.21	2
443	1	4	54	1	2	1	1	1	0.0977444	1	1	1.02	0.03	1
444	1	4	57	2	2	1	1	1	0.263456	0	0	0.57	0.93	0
445	1	2	29	1	1	2	0	0	-1	0	0	0	0.72	2
446	2	5	63	2	2	2	1	0	0.580488	#NULL!	#NULL!	0	0	1
447	1	5	63	2	1	2	0	1	0.00877193	1	#NULL!	0.85	0.33	1
448	2	5	62	1	1	2	1	1	0.666667	1	#NULL!	1.35	0	1
449	2	6	79	2	2	2	1	0	0.30411	0	#NULL!	1.01	0.52	1
451	1	3	38	2	1	1	0	0	-0.606742	0	#NULL!	0	1.14	0
452	1	3	47	2	1	2	0	0	-0.405405	0	0	0	0.15	1
454	1	6	77	2	2	1	0	0	1	1	1	1.07	0	1
455	2	6	79	2	2	2	1	1	0.0402685	0	0	0	0.92	1
456	2	3	45	1	2	1	0	0	1	#NULL!	#NULL!	0	0	0
457	1	3	46	2	1	1	0	0	-0.00763359	0	0	0.27	0.6	1
458	1	5	65	2	1	1	1	1	0.636804	1	1	1.39	0	0
459	1	4	52	2	1	2	1	1	1	1	1	0.27	0	0
460	2	5	66	2	2	2	1	1	-0.0778443	0	0	0.22	0.55	0
462	1	3	47	1	2	1	1	1	1	1	1	0.4	0	0
463	2	6	79	2	2	1	1	1	-0.717718	1	1	0.47	0.75	1
464	1	4	55	2	2	2	0	1	-1	#NULL!	#NULL!	0	0	0
465	1	3	46	2	1	2	1	1	0.545946	1	1	0.38	0	0
466	1	5	71	2	1	1	1	1	-0.324503	0	#NULL!	0	1.54	0
467	1	2	33	2	2	1	1	1	0.494505	1	1	0.68	0.23	1
468	2	2	33	1	1	2	1	1	0.517857	0	0	0.06	0.27	1
469	1	3	47	1	2	1	1	1	-0.24	0	0	0.51	0.45	1
470	1	6	74	1	2	1	0	0	-0.278351	0	#NULL!	0.87	0.98	0
471	1	4	53	1	1	2	1	1	-0.64	1	#NULL!	0.9	1.1	0
472	2	5	70	1	2	2	1	1	0.209524	1	1	0.72	0	1
473	1	4	57	1	1	2	0	0	0.390192	1	1	1.73	0.23	1
474	1	5	69	2	2	2	0	0	0.403509	1	1	1.27	0.53	1
475	2	6	78	1	2	1	1	1	0.972067	0	#NULL!	1.95	0.05	1
476	1	6	77	2	2	1	1	1	0.276923	1	1	0.57	0.47	1
477	1	5	65	1	1	1	1	1	0.0566038	0	#NULL!	0.93	0.41	0
478	2	4	54	2	1	1	0	1	-0.277567	0	#NULL!	0	1.29	1
480	1	5	66	1	2	2	0	0	0.0717703	1	1	0.52	0.15	0
481	2	2	34	1	2	2	0	0	-0.303965	0	0	0.38	0.82	1
482	2	2	24	1	1	2	0	0	-0.89899	0	0	0	0.86	2
484	1	2	25	1	2	2	0	1	-1	0	0	0	0.45	0
485	2	2	24	2	2	1	0	0	1	1	1	0.77	0	2
486	1	2	24	1	1	2	0	0	1	1	1	1.26	0	2
488	2	2	25	2	2	1	0	0	1	1	1	1.31	0	0
490	1	2	25	1	2	2	1	1	-1	0	0	0	0.88	1
491	1	5	69	1	1	2	0	0	0.745283	1	1	1	0	1
492	2	2	30	1	2	2	1	1	0.331361	0	0	0.59	0.33	0
493	2	2	32	1	1	2	0	0	0.230769	1	1	0.18	0.01	1
494	1	2	30	1	2	2	1	1	0.259475	1	1	1.31	0	1
495	1	2	28	2	2	1	1	1	1	1	1	0.27	0	2
496	2	2	29	1	1	2	0	0	-0.0106007	1	1	0.7	0.81	2
