# Supplementary material for: Implicit Theory of Mind across the life span – Anticipatory looking data
Source: Data Brief. 2017 Oct 18;15:712–9. doi: 10.1016/j.dib.2017.10.021 (PMC5671519; doi:10.1016/j.dib.2017.10.021)
Supplement: Supplementary file 3 — Supplementary material [file mmc3.xlsx]

## Sheet: DLS
FamiliarizationCorrect	SubjectID	Age[months]	BeliefVersion	DLS
,00	1	54	FB2
,00	2	55	FB1
,00	3	61	FB1	1,00
1,00	4	56	FB2	,45
1,00	5	53	FB2	,28
1,00	6	54	FB1	,56
,00	7	30	FB1	-,22
,00	8	26	FB1	-,08
1,00	9	72	FB1	1,00
,00	10	46	FB2	,80
1,00	11	60	FB2	,35
1,00	12	72	FB2	-,95
1,00	13	40	FB1	-,54
1,00	14	37	FB1	1,00
1,00	15	55	FB1	,01
,00	16	74	FB1	,27
,00	17	92	FB2	1,00
1,00	18	78	FB2	-,03
1,00	19	52	FB2
,00	20	127	FB2	-1,00
,00	21	62	FB1
1,00	22	28	FB1	,24
1,00	23	37	FB1	,78
,00	24	24	FB1	1,00
1,00	25	41	FB1	1,00
1,00	26	99	FB1	-,08
,00	27	58	FB1	,56
1,00	28	69	FB2	,00
1,00	29	75	FB2	-1,00
,00	30	86	FB2
1,00	31	75	FB2	-,43
,00	32	112	FB2	,77
1,00	33	90	FB2	-,32
,00	34	119	FB2
,00	35	37	FB2	,77
,00	36	59	FB1	-,03
,00	37	91	FB1	,91
1,00	38	66	FB1	1,00
1,00	39	41	FB2	-,63
1,00	40	43	FB1	,74
1,00	41	56	FB2	-1,00
1,00	42	32	FB2	-,64
1,00	43	24	FB1	,91
1,00	44	94	FB1	1,00
1,00	45	37	FB2
1,00	46	29	FB2	1,00
,00	47	107	FB2	-,14
,00	48	51	FB1
1,00	49	47	FB1	1,00
,00	50	37	FB1	,20
,00	51	46	FB2
1,00	52	91	FB1	,09

## Sheet: FirstSaccade
FamiliarizationCorrect	SubjectID	Age[months]	BeliefVersion	FirstSaccade (0=incorrect, 1=correct)	FirstLook (0=incorrect, 1=correct)
,00	1	54,00	FB2	1,00	1,00
,00	2	55,00	FB1
,00	3	61,00	FB1	1,00	1,00
1,00	4	56,00	FB2	1,00	1,00
1,00	5	53,00	FB2	,00	,00
1,00	6	54,00	FB1	1,00	1,00
,00	7	30,00	FB1	1,00	1,00
,00	8	26,00	FB1
1,00	9	72,00	FB1	1,00	1,00
,00	10	46,00	FB2	1,00	1,00
1,00	11	60,00	FB2	1,00	1,00
1,00	12	72,00	FB2	,00	,00
1,00	13	40,00	FB1	,00	,00
1,00	14	37,00	FB1	1,00	1,00
1,00	15	55,00	FB1	1,00	1,00
,00	16	74,00	FB1	1,00	1,00
,00	17	92,00	FB2	1,00	1,00
1,00	18	78,00	FB2		1,00
1,00	19	52,00	FB2	,00	,00
,00	20	127,00	FB2	,00	,00
,00	21	62,00	FB1
1,00	22	28,00	FB1	1,00	1,00
1,00	23	37,00	FB1	,00	,00
,00	24	24,00	FB1	1,00	1,00
1,00	25	41,00	FB1		1,00
1,00	26	99,00	FB1	,00	,00
,00	27	58,00	FB1	1,00	1,00
1,00	28	69,00	FB2	1,00	1,00
1,00	29	75,00	FB2	,00	,00
,00	30	86,00	FB2
1,00	31	75,00	FB2	,00	,00
,00	32	112,00	FB2	1,00	1,00
1,00	33	90,00	FB2	1,00	1,00
,00	34	119,00	FB2	,00	,00
,00	35	37,00	FB2	1,00	1,00
,00	36	59,00	FB1	,00	,00
,00	37	91,00	FB1	1,00	1,00
1,00	38	66,00	FB1	1,00	1,00
1,00	39	41,00	FB2	,00	,00
1,00	40	43,00	FB1	1,00	1,00
1,00	41	56,00	FB2	,00	,00
1,00	42	32,00	FB2	,00	,00
1,00	43	24,00	FB1	,00	,00
1,00	44	94,00	FB1	1,00	1,00
1,00	45	37,00	FB2
1,00	46	29,00	FB2	1,00	1,00
,00	47	107,00	FB2	1,00	1,00
,00	48	51,00	FB1
1,00	49	47,00	FB1	1,00	1,00
,00	50	37,00	FB1	,00	,00
,00	51	46,00	FB2	1,00	1,00
1,00	52	91,00	FB1	,00	,00
