# Supplementary material for: Implicit Theory of Mind across the life span – Anticipatory looking data
Source: Data Brief. 2017 Oct 18;15:712–9. doi: 10.1016/j.dib.2017.10.021 (PMC5671519; doi:10.1016/j.dib.2017.10.021)
Supplement: Supplementary file 4 — Supplementary material [file mmc4.xlsx]

## Sheet: DLSall
SubjectNo	FamiliarizationSurianOK	FamiliarizationSenjuOK	FamiliarizationBothOK	AgeGroup (1=Child, 2=Adult, 3=Elderly Adult)	Southgate/Senju FB Version	DLSsurianFB	DLSsurianTB	CompositeDLSsurian	DLSsouthgate/Senju
1	1	1	1	2	FB2	0.981435	1	0.99	0.823384
2	1	1	1	2	FB2	-1			0.541703
3	1	0	0	3	FB2	-0.39127	-0.526532	-0.46	-0.157717
4	1	0	0	2	FB2	-1	1	0	0.211681
5	1	0	0	3	FB2	-0.0536371	-0.186023	-0.12	-0.281846
6	1	1	1	2	FB2	1	0.21121	0.61	-0.0691368
7	1	1	1	2	FB2	1	1	1	-0.742557
8	1	0	0	2	FB1	0.263177	-0.171749	0.05	0.648747
9	0	1	0	2	FB2				0.470775
10	1	0	0	2	FB2	1	1	1	0.652747
11	1	0	0	3	FB1	-0.960683	1	0.02	-0.437606
12	0	0	0	2	FB1		-1		-0.270126
13	1	0	0	2	FB1	1	1	1	0.772483
14	1	0	0	2	FB2	-1	-1	-1	1
15	1	1	1	3	FB1		-1		0.396876
16	1	1	1	2	FB1	1	1	1	1
17	1	0	0	2	FB2	-0.633781	1	0.18	1
18	1	1	1	3	FB1		1		0.0848423
19	1	0	0	2	FB2	-1	1	0	0.044748
20	0	1	0	2	FB2	-1	0.430104	-0.28
21	1	1	1	2	FB1	-0.462053	1	0.27	-0.272108
22	1	0	0	2	FB1	-1	0.765762	-0.12	0.375656
23	1	1	1	2	FB1	-1	1	0	0.468718
24	0	1	0	2	FB2	-0.721471	1	0.14	0.147272
25	1	1	1	3	FB1	-1	1	0	1
26	1	1	1	2	FB1	-0.220767	0.264585	0.02	-0.551542
27	1	0	0	3	FB2				1
28	1	1	1	2	FB1	-0.59994	-0.169781	-0.38	1
29	1	1	1	2	FB2	-1	-0.398862	-0.7	-0.278598
30	1	0	0	2	FB2	-1	1	0	-1
31	1	0	0	2	FB2		-0.666999		0.654416
32	1	1	1	2	FB2	-0.264719	0.413365	0.07	-0.407502
33	1	1	1	3	FB2	1	-0.797362	0.1	1
34	1	1	1	2	FB2	1	1	1	1
35	1	1	1	2	FB1	1	1	1
36	1	0	0	3	FB2	-0.443495	-0.714469	-0.58	-0.667335
37	1	1	1	1	FB2	1	-0.233591	0.38	0.219698
38	1	1	1	2	FB2	0.410952	1	0.71	1
39	1	1	1	1	FB2	0.456944	0.656194	0.56	-0.0278214
40	1	1	1	3	FB2	-0.928594	-0.211707	-0.57	-0.587232
41	0	0	0	2	FB2
42	1	1	1	3	FB2	-1	1	0
43	1	1	1	2	FB1	0.938752	1	0.97	0.262369
44	1	1	1	1	FB2	-0.0561176	0.454508	0.2	-0.560859
45	1	1	1	2	FB2	-0.490173	0.436979	-0.03	-0.100075
46	1	1	1	3	FB1	-1	-1	-1	-0.494542
47	1	1	1	2	FB2	1	1	1	-0.524
48	1	1	1	2	FB2	1	1	1	0.699535
49	1	1	1	1	FB2	-1	1	0	-0.922899
50	1	1	1	1	FB1	-1	-0.475167	-0.74	-0.205932
51	1	1	1	2	FB1	1	1	1	1
52	1	0	0	2	FB1	0.519378	-0.22541	0.15	0.588913
53	1	1	1	1	FB1	-0.0730386	1	0.46	0.73001
54	0	0	0	2	FB1	0.264472			1
55	1	0	0	2	FB2	-1			0.9334
56	0	1	0	2	FB2				0.723508
57	1	1	1	1	FB1	-0.393404	0.222142	-0.09	1
58	1	0	0	2	FB1	-0.637057	-1	-0.82	-0.278657
59	0	0	0	1	FB2	-0.555539			0.0734528
60	1	0	0	2	FB2	-1	-0.782989	-0.89	1
61	1	1	1	2	FB2	-1	-0.0720254	-0.54	0.424352
62	1	1	1	2	FB2		1		-0.257548
63	1	0	0	2	FB1		1		1
64	1	0	0	2	FB2	-0.290306	1	0.35	1
65	1	1	1	2	FB2		1
66	1	1	1	1	FB2	-1	0.893866	-0.05	-0.954973
67	1	1	1	2	FB1	-0.749737	0.348967	-0.2	-0.0320519
68	1			1	FB1	-0.612152	-0.0471294	-0.33
69	1	1	1	2	FB2		1		-1
70	1	1	1	2	FB1	-1	1	0	1
71	1	0	0	1	FB1		-1		0.267171
72	1	0	0	2	FB2		1
73	1	1	1	1	FB1	1	0.759253	0.88	0.576308
74	1	0	0	2	FB1	-0.298268	-0.389806	-0.34	1
75	1	1	1	1	FB2	0.000136407	0.188675	0.09	-1
76	1	0	0	2	FB2	1			-0.95137
77	1	0	0	2	FB2
78	1	0	0	1	FB2	0.47767
79	1	0	0	2	FB2	-1	1	0	0.875023
80	1	0	0	2	FB1	-1	-1	-1	0.589594
81	1	1	1	2	FB2	-0.17238	0.450111	0.14	-0.639899
82	1	1	1	2	FB1	-1	-1	-1	-0.755471
83	1	1	1	2	FB1	-1			1
84	0	1	0	2	FB2		0.0309406		-0.322556
85	1	0	0	2	FB2	-1	0.38797	-0.31	-0.140743
86	0	0	0	2	FB2
87	1	1	1	1	FB2	1	1	1	-1
88	1	0	0	2	FB2	0.218435	0.606367	0.41	-0.250399
89	1	1	1	1	FB1	-1	-1	-1	0.571326
90	1	1	1	2	FB1	0.698619	-0.446779	0.13	1
91	1	0	0	1	FB2	-1	-0.666667	-0.83	-0.208453
92	1	1	1	1	FB2	-0.640297	1	0.18	-0.465618
93	1	0	0	1	FB2	1	-0.264881	0.37	0.714531
94	1	0	0	2	FB1	0.194793	-0.912848	-0.36	-0.135398
95	1	1	1	2	FB1	-1	0.471927	-0.26	0.42032
96	1	0	0	1	FB1	-1	-1	-1	0.228606
97	1	1	1	1	FB1	1	0.457024	0.73	-0.0841373
98	0	0	0	1	FB1	1	1	1	1
99	1	1	1	1	FB1	-1	0.332799	-0.33	0.219203
100	1	1	1	1	FB2	0.870138	-0.076852	0.4	-0.820891
101	1	1	1	1	FB2	-0.436379	1	0.28	-0.638105
102	1	1	1	1	FB1	0.299066	0.214943	0.26	0.723732
103	1	1	1	1	FB1	-1	0.581327	-0.21	-0.613533
104	1	1	1	1	FB2	1	0.887443	0.94
105	1	1	1	1	FB1	-1	1	0	1
106	1	1	1	1	FB2	-0.366165	-0.124926	-0.25	-1
107	1	0	0	1	FB2	0.112535	-0.120048	0	0.139932
108	1	0	0	2	FB2	-0.423674	0.604102	0.09	1
109	1	1	1	2	FB2		1		1
110	1	1	1	1	FB2	0.279995	0.0909973	0.19	-0.571306
111	1	1	1	1	FB1	-1	-0.839496	-0.92	0.724386
112	1	1	1	1	FB2	0.28925	0.0612062	0.18	-0.834099
113	1	0	0	1	FB1	-1	-0.30771	-0.65	0.0768757
114	1	1	1	2	FB1	-1	-1	-1	-0.00725451
115	1	0	0	2	FB2	-1	1	0	1
116	1	0	0	1	FB2	0.47821	-1	-0.26	0.0452995
117	1	1	1	2	FB1	1	0.313415	0.66	0.26273
118	1	1	1	2	FB1	-1	1	0	1
119	1	1	1	2	FB1	-1			-0.156639
120	1	0	0	2	FB1	1	-0.306777	0.35	1
121	1	0	0	2	FB2	-1	-1	-1	0.432634
122	1	1	1	2	FB2	0.0619356	1	0.53	1
123	1	1	1	2	FB1	-1	1	0	0.945201
124	1	1	1	2	FB2	-0.688603	1	0.16	1
125	1	1	1	2	FB1	-1	1	0	0.676085
126	1	0	0	2	FB2	-1	1	0
127	1	1	1	1	FB2	-1	-0.0178641	-0.51	0.0258103
128	1	0	0	2	FB2	1	-1	0	-0.575846
129	1	0	0	3	FB2	-1	0.877211	-0.06	0.943326
130	1	1	1	3	FB1	-0.587551	-0.491056	-0.54	1
131	1	0	0	3	FB1	1	1	1	-1
132	1	1	1	1	FB2	-0.560972	0.946827	0.19	-0.131297
133	1	1	1	1	FB2	1			-0.0247438
134	1	1	1	1	FB1	-1	-1	-1	0.694752
135	1			1		0.047737	0.781755	0.41
136	1	1	1	3	FB2	-1	0.0209872	-0.49	-1
137	1	1	1	3	FB2	-1	-0.392388	-0.7	-1
138	1	1	1	1	FB1	-0.490261	0.308633	-0.09	1
139	1	1	1	3	FB1		1		0.644581
140	1	0	0	1	FB1	0.364559	-0.431951	-0.03	0.373257
141	1	0	0	3	FB1	-1	1	0	-0.894504
142	1	1	1	3	FB1	-1	1	0	0.960743
143	1	0	0	3	FB1				0.136322
144	1	1	1	1	FB1	-1	-1	-1	0.308762
145	1	1	1	1	FB1	1	0.144962	0.57	1
146	1	1	1	3	FB1	0.187717	0.844247	0.52	0.359357
147	1	1	1	1	FB1	-0.728364	0.46658	-0.13	0.837497
148	1	0	0	3	FB2	-0.39338	-0.591959	-0.49	0.0907768
149	1	0	0	1	FB2	-0.788713	0.368621	-0.21	0.636661
150	1	0	0	3	FB2	-0.894803	0.0474557	-0.42	1
151	1	1	1	3	FB1	-1	0.136872	-0.43	1
152	1	1	1	3	FB1	-1	1	0	0.698545
153	1	1	1	3	FB1	0.051063	1	0.53	-0.561266
154		1		3	FB1				1
155	0	0	0	1	FB2	1	-0.101262	0.45	-0.749986
156	1			1	FB2	-1	0.75	-0.13
157	1	0	0	3	FB2	1	-1	0	-0.627946
158	1	1	1	3	FB2	1	-1	0	-0.304098
159	1	1	1	1	FB1	-1	0.5	-0.25	0.686451
160	1	0	0	1	FB2	1	0.639189	0.82	-0.0826353
161	1			1		5.35934e-05	1	0.5
162	1	1	1	1	FB1	-1	-0.689552	-0.84	0.72973
163	1	0	0	1	FB2	-1	0.284599	-0.36	-0.51602
164	1	1	1	1	FB2				-0.721407
165	1	1	1	1	FB1	-1	-0.493869	-0.75	0.178872
166	1	0	0	1	FB2	-0.620616	-0.367335	-0.49	-0.622899
167	1	1	1	1	FB1	-0.395686	0.86931	0.24	0.449759
168	1	0	0	3	FB2	-1	1	0	-0.176689
169	1	0	0	1	FB1	0.352235	0.338658	0.35
170	1	1	1	3	FB1	-0.0393017	0.411769	0.19	-0.0771363
171	1	1	1	1	FB2	0.485957	1	0.74	-0.522256
172	1	0	0	1	FB1	-0.342074	0.925731	0.29	-0.94721
173	1	1	1	2	FB2		-1		0.833417
174	1			1		-1	-1	-1
175	0	1	0	1	FB2	-0.569779	1	0.22	-1
176	1	1	1	3	FB2	0.706404	0.457087	0.58	-0.108224
177	0	1	0	3	FB2	1			-0.387321
178	1	1	1	1	FB2	-1	-1	-1	-1
179	1	1	1	3	FB2	-1	0.90016	-0.04992	-0.30215
180	0	1	0	3	FB1	0.6	-0.784733	-0.0923663	0.126918
181	1	1	1	3	FB1	-1	1	0	0.641771
182	1	0	0	3	FB2	0.59904	-0.30012	0.14946	0.930877
183	1	1	1	3	FB2		1	0.5	0.360653
184	1	0	0	3	FB1	-1	1	0	-0.780993
185	1	1	1	3	FB1	0.361344	-1	-0.319328	-0.300834
186	1	1	1	3	FB2	1	-1	0	-0.385343
187	1	0	0	3	FB2			0	0.0561254
188	0	0	0	3	FB1			0
189	1	0	0	3	FB1	-0.155041	0.00925008	-0.0728955
190	1	1	1	3	FB2	0.0858058	-0.647899	-0.281047	-0.484265
191	1	0	0	3	FB1	-0.226682	0.707058	0.240188	1
192	1	0	0	3	FB2	1	1	1	-0.597727
193	0	0	0	3	FB2		1	0.5
194	1	1	1	3	FB2	-1		-0.5	-1
195	1	0	0	3	FB1	1	1	1	-0.246792
196	1	0	0	3	FB2	0.0323779	1	0.516189	-0.80445
197	1	0	0	3	FB1	1	-1	0	1
198	1	1	1	3	FB2	-1	0.5	-0.25	1
199	1	0	0	3	FB1		1	0.5	-1
200	1	1	1	3	FB2	-1		-0.5	-0.481218
201	1	0	0	3	FB1			0	-1
202	1	0	0	3	FB1	1	1	1	-1
203	0	0	0	3	FB2			0	-1
204	0	1	0	3	FB2	-0.426861		-0.21343	-0.255642
205	1	0	0	3	FB1	-1	1	0
206	1	1	1	3	FB1	1	0.13048	0.56524	-0.510289
207	1	0	0	3	FB1	-0.603547	-0.741191	-0.672369	1
208	1	0	0	3	FB1	-0.580434	-0.382293	-0.481364	-0.388796
209	1	0	0	3	FB1		1	0.5	-0.931277
210	1	0	0	3	FB1	-0.803385	1	0.0983074	0.163119
211	1	0	0	3	FB1	0.0308322	1	0.515416	0.12515
212	1	0	0	3	FB2		-1	-0.5	-1
213	1	1	1	3	FB1		1	0.5	0.5
214	1	1	1	3	FB2	-0.248048	0.193819	-0.0271149	-0.188199
215	1	0	0	3	FB2	-1	1	0
216	1	1	1	3	FB1	1	0.231036	0.615518	0.678419
217	1	1	1	3	FB2	-0.785684	-0.189487	-0.487586	1
218	1	0	0	3	FB1	-1	-0.692237	-0.846118	-0.278213
219	1	1	1	3	FB1	-0.109927	1	0.445037
220	0	0	0	3	FB2			0	1
221	0	1	0	3	FB1	-1	-1	-1	0.296938
222	1	1	1	3	FB2	-0.173876	0.2	0.0130619	-0.0249154
223	1	1	1	3	FB1	1		0.5	0.855315
224	1	1	1	3	FB2	0.377884	-1	-0.311058	0.490691
225	1	1	1	3	FB2	-1	1	0	-0.105486
226	1	1	1	3	FB2	-1	1	0	0.301709
227	1	0	0	3	FB2		-0.478253	-0.239127	1

## Sheet: FirstSaccadeSouthgateSenju
SubjectNo	FamiliarizationOK	AgeGroup (1=Child, 2=Adult, 3=Elderly Adult)	Southgate/Senju FB Version	FirstSaccade (0=belief-incongruent, 1=belief-congruent)	FirstLook (0=belief-incongruent, 1=belief-congruent)
1	1	2	FB2	1	1
2	1	2	FB2		1
3	0	3	FB2		1
4	0	2	FB2		1
5	0	3	FB2	0	0
6	1	2	FB2	0	0
7	1	2	FB2	1	1
8	0	2	FB1		1
9	1	2	FB2	0	0
10	0	2	FB2		0
11	0	3	FB1		0
12	0	2	FB1		1
13	0	2	FB1		1
14	0	2	FB2		1
15	1	3	FB1	0	0
16	1	2	FB1	1	1
17	0	2	FB2	1	1
18	1	3	FB1	0	0
19	0	2	FB2		1
20	1	2	FB2
21	1	2	FB1	0	0
22	1		FB2
23	0	2	FB1	0	0
24	1	2	FB1	1	1
25	1	2	FB2	0	0
26	1	3	FB1
27	1	2	FB1	0	0
28	0	3	FB2		1
29	1	2	FB1	1	1
30	1	2	FB2		0
31	0	2	FB2
32	0	2	FB2
33	1	2	FB2	0	0
34	1	3	FB2
35	1	2	FB2	1	1
36	1	2	FB1
37	0	3	FB2	0	0
38	1	1	FB2		0
39	1	2	FB2	1	1
40	1	1	FB2		1
41	1	3	FB2	1	1
42	0	2	FB2
43	1	3	FB2
44	1	2	FB1		1
45	1	1	FB2		0
46	1	2	FB2	0	0
47	1	3	FB1	1	1
48	1	2	FB2
49	1	2	FB2	1	1
50	1	1	FB2	0	0
51	1	1	FB1		0
52	1	2	FB1	1	1
53	0	2	FB1	1	1
54	1	1	FB1		1
55	0	2	FB1		1
56	0	2	FB2	1	1
57	1	2	FB2	1	1
58	1	1	FB1		1
59	0	2	FB1	0	0
60	0	1	FB2		1
61	0	2	FB2		1
62	1	2	FB2		1
63	1	1	FB2	0	0
64	1	2	FB2		1
65	0	2	FB1
66	0	2	FB2		1
67	1	2	FB2
68	1	1	FB2	0	0
69	1	1	FB1	0	0
70	1	2	FB1	0	0
71	1	2	FB2
72	1	2	FB1	1	1
73	0	1	FB1		0
74	0	2	FB2
75	1	1	FB1		1
76	0	2	FB1		1
77	1	1	FB2		0
78	0	2	FB2	0	0
79	0	2	FB2
80	0	1	FB2
81	0	2	FB2
82	0	2	FB1	1	1
83	1	2	FB2		0
84	1	2	FB1		0
85	1	2	FB1		1
86	1	2	FB2	1	1
87	0	2	FB2		0
88	0	2	FB2
89	1	1	FB2		0
90	0	2	FB2	1	1
91	1	1	FB1
92	1	2	FB1
93	0	1	FB2		0
94	1	1	FB2		1
95	0	1	FB2
96	0	2	FB1
97	1	2	FB1	1	1
98	0	1	FB1	1	1
99	1	1	FB1		0
100	0	1	FB1
101	1	1	FB1		0
102	1	1	FB2		0
103	1	1	FB2	0	0
104	1	1	FB1		1
105	1	1	FB1		0
106	1	1	FB2
107	1	1	FB1		1
108	1	1	FB2
109	0	1	FB2	0	0
110	0	2	FB2	0	0
111	1	1	FB2		0
112	1	2	FB2	1	1
113	1	1	FB1		1
114	1	1	FB2		0
115	0	1	FB1		0
116	1	2	FB1		0
117	0	2	FB2		1
118	0	1	FB2		0
119	1	2	FB1		0
120	1	2	FB1		1
121	1	2	FB1	1	1
122	0	2	FB1	1	1
123	0	2	FB2		1
124	1	2	FB2	1	1
125	1	2	FB1	1	1
126	1	2	FB2
127	1	2	FB1		0
128	0	2	FB2	0	0
129	1	1	FB2	1	1
130	0	2	FB2	0	0
131	0	3	FB2		1
132	1	3	FB2	0	0
133	1	3	FB1		1
134	0	3	FB1	1	1
135	1	1	FB2	0	0
136	1	1	FB2	0	0
137	1	1	FB1		1
138	1	1	FB1	0	0
139	1	3	FB2	0	0
140	1	1	FB1		1
141	1	3	FB1	1	1
142	0	1	FB1		0
143	0	3	FB1	0	0
144	1	3	FB1	1	1
145	0	1	FB1
146	0	3	FB1		1
147	1	1	FB1	0	0
148	1	1	FB1		1
149	1	3	FB1	0	0
150	1	3	FB2	0	0
151	1	1	FB1		0
152	0	3	FB2		0
153	0	1	FB1	1	1
154	0	1	FB2
155	0	3	FB2	1	1
156	1	3	FB1		1
157	1	3	FB1	0	0
158	0	3	FB1	0	0
159	1	3	FB1		0
160	1	3	FB1	1	1
161	1	1	FB1		1
162	0	1	FB2		0
163	0	3	FB2		0
164	1	3	FB2	1	1
165	1	1	FB1		1
166	0	1	FB2	0	0
167	1	1	FB2	0	0
168	1	1	FB1	1	1
169	0	1	FB2		1
170	1	1	FB1		0
171	0	1	FB2		0
172	1	1	FB2	0	0
173	0	3	FB2	0	0
174	0	1	FB1
175	1	3	FB1	0	0
176	1	3	FB2
177	1	1	FB2	1	1
178	0	1	FB1		1
179	1	2	FB2
180	1	1	FB2		0
181	1	3	FB2		0
182	1	3	FB2		1
183	1	3	FB2	1	1
184	1	3	FB1		0
185	1	3	FB1		1
186	0	3	FB2	1	1
187	1	3	FB2	1	1
188	0	3	FB1
189	1	3	FB1		0
190	1	3	FB2	1	1
191	0	3	FB2	0	0
192	0	3	FB1
193	0	3	FB1
194	1	3	FB2	0	0
195	0	3	FB1		0
196	0	3	FB2	0	0
197	0	3	FB2
198	1	3	FB2	0	0
199	0	3	FB1	1	1
200	0	3	FB2	1	1
201	0	3	FB1
202	1	3	FB2
203	0	3	FB1
204	1	3	FB2		1
205	0	3	FB1		1
206	0	3	FB1
207	0	3	FB2
208	1	3	FB2		0
209	0	3	FB1
210	1	3	FB1		0
211	0	3	FB1	1	1
212	0	3	FB1		1
213	0	3	FB1	0	0
214	0	3	FB1		0
215	0	3	FB1	1	1
216	0	3	FB2	0	0
217	1	3	FB1	0	0
218	1	3	FB2		0
219	0	3	FB2	1	1
220	1	3	FB1	0	0
221	1	3	FB2	1	1
222	0	3	FB1		0
223	1	3	FB1
224	0	3	FB2
225	1	3	FB1	0	0
226	1	3	FB2		1
227	1	3	FB1	0	0
228	1	3	FB2	1	1
229	1	3	FB2		0
230	1	3	FB2	1	1
231	0	3	FB2	1	1

## Sheet: LookingTimeSurian&Geraci
SubjectNo	FirstSaccadeCorrect (0=no, 1=yes)	FamiliarizationOK	AgeGroup (1=Child, 2=Adult, 3=Elderly Adult)	Belief (0=TB, 1=FB)	CorrectLocation (0=incorrect, 1=correct)	ObjectLocation (0=Empty, 1= Object)	ProportionOfLooking
0	0	1	2	0	0	0	0.07
0	0	1	2	1	1	0	0.02
0	0	1	2	0	1	1	0.14
0	0	1	2	1	0	1	0.17
1	0	1	2	0	0	0	0
1	0	1	2	1	1	0	0.51
1	0	1	2	0	1	1	0.03
1	0	1	2	1	0	1	0
2		1	2	0	0	0	0
2		1	2	1	1	0	0
2		1	2	0	1	1	0
2		1	2	1	0	1	0.88
3	0	1	3	0	0	0	0.14
3	0	1	3	1	1	0	0.13
3	0	1	3	0	1	1	0.04
3	0	1	3	1	0	1	0.31
4	0	1	2	0	0	0	0
4	0	1	2	1	1	0	0
4	0	1	2	0	1	1	0.57
4	0	1	2	1	0	1	0.23
5	1	1	3	0	0	0	0.32
5	1	1	3	1	1	0	0.21
5	1	1	3	0	1	1	0.22
5	1	1	3	1	0	1	0.24
6	1	1	2	0	0	0	0.21
6	1	1	2	1	1	0	0.58
6	1	1	2	0	1	1	0.32
6	1	1	2	1	0	1	0
7	1	1	2	0	0	0	0
7	1	1	2	1	1	0	0.48
7	1	1	2	0	1	1	0.76
7	1	1	2	1	0	1	0
8	0	1	2	0	0	0	0.28
8	0	1	2	1	1	0	0.4
8	0	1	2	0	1	1	0.2
8	0	1	2	1	0	1	0.24
9		0	2	0	0	0	0
9		0	2	1	1	0	0
9		0	2	0	1	1	0
9		0	2	1	0	1	0
10		1	2	0	0	0	0
10		1	2	1	1	0	0.52
10		1	2	0	1	1	0.54
10		1	2	1	0	1	0
11	0	1	3	0	0	0	0
11	0	1	3	1	1	0	0
11	0	1	3	0	1	1	0.37
11	0	1	3	1	0	1	0.24
12	0	0	2	0	0	0	0.29
12	0	0	2	1	1	0	0
12	0	0	2	0	1	1	0
12	0	0	2	1	0	1	0
13	1	1	2	0	0	0	0
13	1	1	2	1	1	0	0.33
13	1	1	2	0	1	1	0.47
13	1	1	2	1	0	1	0
14	0	1	2	0	0	0	0.76
14	0	1	2	1	1	0	0
14	0	1	2	0	1	1	0
14	0	1	2	1	0	1	0.75
15	0	1	3	0	0	0	0.15
15	0	1	3	1	1	0	0
15	0	1	3	0	1	1	0
15	0	1	3	1	0	1	0
16	1	1	2	0	0	0	0
16	1	1	2	1	1	0	0.08
16	1	1	2	0	1	1	0.08
16	1	1	2	1	0	1	0
17	0	1	2	0	0	0	0
17	0	1	2	1	1	0	0.12
17	0	1	2	0	1	1	0.13
17	0	1	2	1	0	1	0.56
18	0	1	3	0	0	0	0
18	0	1	3	1	1	0	0
18	0	1	3	0	1	1	0.81
18	0	1	3	1	0	1	0
19		1	2	0	0	0	0
19		1	2	1	1	0	0
19		1	2	0	1	1	0.98
19		1	2	1	0	1	0.75
20	0	0	2	0	0	0	0.24
20	0	0	2	1	1	0	0
20	0	0	2	0	1	1	0.61
20	0	0	2	1	0	1	0.46
21	0	1	2	0	0	0	0
21	0	1	2	1	1	0	0.03
21	0	1	2	0	1	1	0.01
21	0	1	2	1	0	1	0.09
22	0	1	2	0	0	0	0.06
22	0	1	2	1	1	0	0
22	0	1	2	0	1	1	0.47
22	0	1	2	1	0	1	0.01
23	1	1	2	0	0	0	0
23	1	1	2	1	1	0	0
23	1	1	2	0	1	1	0.1
23	1	1	2	1	0	1	0.34
24	0	0	2	0	0	0	0
24	0	0	2	1	1	0	0.05
24	0	0	2	0	1	1	0.29
24	0	0	2	1	0	1	0.33
25	0	1	3	0	0	0	0
25	0	1	3	1	1	0	0
25	0	1	3	0	1	1	0
25	0	1	3	1	0	1	0.01
26	0	1	2	0	0	0	0.27
26	0	1	2	1	1	0	0.14
26	0	1	2	0	1	1	0.47
26	0	1	2	1	0	1	0.23
27	0	1	3	0	0	0	0
27	0	1	3	1	1	0	0
27	0	1	3	0	1	1	0
27	0	1	3	1	0	1	0
28	0	1	2	0	0	0	0.15
28	0	1	2	1	1	0	0.04
28	0	1	2	0	1	1	0.11
28	0	1	2	1	0	1	0.15
29	0	1	2	0	0	0	0.58
29	0	1	2	1	1	0	0
29	0	1	2	0	1	1	0.25
29	0	1	2	1	0	1	0.84
30	0	1	2	0	0	0	0
30	0	1	2	1	1	0	0
30	0	1	2	0	1	1	0.72
30	0	1	2	1	0	1	0.34
31		1	2	0	0	0	0.02
31		1	2	1	1	0	0
31		1	2	0	1	1	0
31		1	2	1	0	1	0
32	1	1	2	0	0	0	0.11
32	1	1	2	1	1	0	0.12
32	1	1	2	0	1	1	0.25
32	1	1	2	1	0	1	0.21
33	0	1	3	0	0	0	0.04
33	0	1	3	1	1	0	0.19
33	0	1	3	0	1	1	0
33	0	1	3	1	0	1	0
34	1	1	2	0	0	0	0
34	1	1	2	1	1	0	0.62
34	1	1	2	0	1	1	0.88
34	1	1	2	1	0	1	0
35		1	2	0	0	0	0
35		1	2	1	1	0	0.87
35		1	2	0	1	1	0.81
35		1	2	1	0	1	0
36		1	3	0	0	0	0.12
36		1	3	1	1	0	0.13
36		1	3	0	1	1	0.02
36		1	3	1	0	1	0.34
37	0	1	1	0	0	0	0.32
37	0	1	1	1	1	0	0.26
37	0	1	1	0	1	1	0.2
37	0	1	1	1	0	1	0
38	1	1	2	0	0	0	0
38	1	1	2	1	1	0	0.49
38	1	1	2	0	1	1	0.51
38	1	1	2	1	0	1	0.21
39		1	1	0	0	0	0.05
39		1	1	1	1	0	0.28
39		1	1	0	1	1	0.25
39		1	1	1	0	1	0.11
40	0	1	3	0	0	0	0.4
40	0	1	3	1	1	0	0.01
40	0	1	3	0	1	1	0.26
40	0	1	3	1	0	1	0.26
41		0	2	0	0	0	0
41		0	2	1	1	0	0
41		0	2	0	1	1	0
41		0	2	1	0	1	0
42	0	1	3	0	0	0	0
42	0	1	3	1	1	0	0
42	0	1	3	0	1	1	0.71
42	0	1	3	1	0	1	0.7
43	1	1	2	0	0	0	0
43	1	1	2	1	1	0	0.46
43	1	1	2	0	1	1	0.77
43	1	1	2	1	0	1	0.01
44	1	1	1	0	0	0	0.12
44	1	1	1	1	1	0	0.2
44	1	1	1	0	1	1	0.31
44	1	1	1	1	0	1	0.23
45	0	1	2	0	0	0	0.14
45	0	1	2	1	1	0	0.06
45	0	1	2	0	1	1	0.36
45	0	1	2	1	0	1	0.18
46	0	1	3	0	0	0	0.05
46	0	1	3	1	1	0	0
46	0	1	3	0	1	1	0
46	0	1	3	1	0	1	0.09
47	1	1	2	0	0	0	0
47	1	1	2	0	0	0	0
47	1	1	2	1	1	0	0.19
47	1	1	2	1	1	0	0.86
48		1	2	0	1	1	0.36
48		1	2	0	1	1	0.82
48		1	2	1	0	1	0
48		1	2	1	0	1	0
49	0	1	1	0	0	0	0
49	0	1	1	1	1	0	0
49	0	1	1	0	1	1	0.05
49	0	1	1	1	0	1	0.08
50	1	1	1	0	0	0	0.5
50	1	1	1	1	1	0	0
50	1	1	1	0	1	1	0.18
50	1	1	1	1	0	1	0.44
51	1	1	2	0	0	0	0
51	1	1	2	1	1	0	0.72
51	1	1	2	0	1	1	0.56
51	1	1	2	1	0	1	0
52	0	1	2	0	0	0	0.51
52	0	1	2	1	1	0	0.47
52	0	1	2	0	1	1	0.32
52	0	1	2	1	0	1	0.15
53	0	1	1	0	0	0	0
53	0	1	1	1	1	0	0.18
53	0	1	1	0	1	1	0.1
53	0	1	1	1	0	1	0.21
54	0	0	2	0	0	0	0
54	0	0	2	1	1	0	0.15
54	0	0	2	0	1	1	0
54	0	0	2	1	0	1	0.09
55	0	1	2	0	0	0	0
55	0	1	2	1	1	0	0
55	0	1	2	0	1	1	0
55	0	1	2	1	0	1	0.81
56		0	2	0	0	0	0
56		0	2	1	1	0	0
56		0	2	0	1	1	0
56		0	2	1	0	1	0
57	1	1	1	0	0	0	0.2
57	1	1	1	1	1	0	0.13
57	1	1	1	0	1	1	0.32
57	1	1	1	1	0	1	0.3
58	0	1	2	0	0	0	0.13
58	0	1	2	1	1	0	0.01
58	0	1	2	0	1	1	0
58	0	1	2	1	0	1	0.04
59	0	0	1	0	0	0	0
59	0	0	1	1	1	0	0.09
59	0	0	1	0	1	1	0
59	0	0	1	1	0	1	0.3
60	0	1	2	0	0	0	0.55
60	0	1	2	1	1	0	0
60	0	1	2	0	1	1	0.07
60	0	1	2	1	0	1	0.99
61	0	1	2	0	0	0	0.32
61	0	1	2	1	1	0	0
61	0	1	2	0	1	1	0.28
61	0	1	2	1	0	1	0.13
62		1	2	0	0	0	0
62		1	2	1	1	0	0
62		1	2	0	1	1	0.25
62		1	2	1	0	1	0
63		1	2	0	0	0	0
63		1	2	1	1	0	0
63		1	2	0	1	1	0.39
63		1	2	1	0	1	0
64	0	1	2	0	0	0	0
64	0	1	2	1	1	0	0.16
64	0	1	2	0	1	1	0.72
64	0	1	2	1	0	1	0.29
65	1	1	2	0	0	0	0
65	1	1	2	1	1	0	0
65	1	1	2	0	1	1	0.33
65	1	1	2	1	0	1	0
66	0	1	1	0	0	0	0.03
66	0	1	1	1	1	0	0
66	0	1	1	0	1	1	0.6
66	0	1	1	1	0	1	0.1
67		1	2	0	0	0	0
67		1	2	1	1	0	0
67		1	2	0	1	1	0.24
67		1	2	1	0	1	0
68	1	1	2	0	0	0	0
68	1	1	2	1	1	0	0
68	1	1	2	0	1	1	0.84
68	1	1	2	1	0	1	0.66
69	0	1	1	0	0	0	0.35
69	0	1	1	1	1	0	0
69	0	1	1	0	1	1	0
69	0	1	1	1	0	1	0
70	1	1	2	0	0	0	0
70	1	1	2	1	1	0	0
70	1	1	2	0	1	1	0.85
70	1	1	2	1	0	1	0
71	0	1	1	0	0	0	0.06
71	0	1	1	1	1	0	0.03
71	0	1	1	0	1	1	0.46
71	0	1	1	1	0	1	0
72	0	1	2	0	0	0	0.59
72	0	1	2	1	1	0	0.19
72	0	1	2	0	1	1	0.26
72	0	1	2	1	0	1	0.36
73	1	1	1	0	0	0	0.21
73	1	1	1	1	1	0	0.11
73	1	1	1	0	1	1	0.3
73	1	1	1	1	0	1	0.11
74		1	2	0	0	0	0
74		1	2	1	1	0	0.07
74		1	2	0	1	1	0
74		1	2	1	0	1	0
75		1	2	0	0	0	0
75		1	2	1	1	0	0
75		1	2	0	1	1	0
75		1	2	1	0	1	0
76		1	1	0	0	0	0
76		1	1	1	1	0	0.08
76		1	1	0	1	1	0
76		1	1	1	0	1	0.03
77	0	1	2	0	0	0	0
77	0	1	2	1	1	0	0
77	0	1	2	0	1	1	0.95
77	0	1	2	1	0	1	0.42
78	0	1	2	0	0	0	0.18
78	0	1	2	1	1	0	0
78	0	1	2	0	1	1	0
78	0	1	2	1	0	1	0.53
79	0	1	2	0	0	0	0.23
79	0	1	2	1	1	0	0.29
79	0	1	2	0	1	1	0.6
79	0	1	2	1	0	1	0.41
80	0	1	2	0	0	0	0.85
80	0	1	2	1	1	0	0
80	0	1	2	0	1	1	0
80	0	1	2	1	0	1	0.67
81	0	1	2	0	0	0	0
81	0	1	2	1	1	0	0
81	0	1	2	0	1	1	0
81	0	1	2	1	0	1	0.32
82		0	2	0	0	0	0.23
82		0	2	1	1	0	0
82		0	2	0	1	1	0.24
82		0	2	1	0	1	0
83	0	1	2	0	0	0	0.07
83	0	1	2	1	1	0	0
83	0	1	2	0	1	1	0.16
83	0	1	2	1	0	1	0.48
84		0	2	0	0	0	0
84		0	2	1	1	0	0
84		0	2	0	1	1	0
84		0	2	1	0	1	0
85	1	1	1	0	0	0	0
85	1	1	1	1	1	0	0.01
85	1	1	1	0	1	1	0.37
85	1	1	1	1	0	1	0
86	0	1	2	0	0	0	0.06
86	0	1	2	1	1	0	0.25
86	0	1	2	0	1	1	0.25
86	0	1	2	1	0	1	0.16
87	0	1	1	0	0	0	0.1
87	0	1	1	1	1	0	0
87	0	1	1	0	1	1	0
87	0	1	1	1	0	1	0.45
88	0	1	2	0	0	0	0.33
88	0	1	2	1	1	0	0.3
88	0	1	2	0	1	1	0.12
88	0	1	2	1	0	1	0.05
89	0	1	1	0	0	0	0.43
89	0	1	1	1	1	0	0
89	0	1	1	0	1	1	0.09
89	0	1	1	1	0	1	0.08
90	1	1	1	0	0	0	0
90	1	1	1	1	1	0	0.12
90	1	1	1	0	1	1	0.21
90	1	1	1	1	0	1	0.55
91	1	1	1	0	0	0	0.41
91	1	1	1	1	1	0	0.39
91	1	1	1	0	1	1	0.24
91	1	1	1	1	0	1	0
92	0	1	2	0	0	0	0.53
92	0	1	2	1	1	0	0.22
92	0	1	2	0	1	1	0.02
92	0	1	2	1	0	1	0.15
93	0	1	2	0	0	0	0.23
93	0	1	2	1	1	0	0
93	0	1	2	0	1	1	0.63
93	0	1	2	1	0	1	0.94
94	0	1	1	0	0	0	0.11
94	0	1	1	1	1	0	0
94	0	1	1	0	1	1	0
94	0	1	1	1	0	1	0.1
95	0	1	1	0	0	0	0.11
95	0	1	1	1	1	0	0.01
95	0	1	1	0	1	1	0.28
95	0	1	1	1	0	1	0
96		0	1	0	0	0	0
96		0	1	1	1	0	0.01
96		0	1	0	1	1	0.33
96		0	1	1	0	1	0
97	0	1	1	0	0	0	0.02
97	0	1	1	1	1	0	0
97	0	1	1	0	1	1	0.05
97	0	1	1	1	0	1	0.86
98	0	1	1	0	0	0	0.3
98	0	1	1	1	1	0	0.35
98	0	1	1	0	1	1	0.26
98	0	1	1	1	0	1	0.02
99	1	1	1	0	0	0	0
99	1	1	1	1	1	0	0.11
99	1	1	1	0	1	1	0.48
99	1	1	1	1	0	1	0.27
100	1	1	1	0	0	0	0.2
100	1	1	1	1	1	0	0.36
100	1	1	1	0	1	1	0.31
100	1	1	1	1	0	1	0.2
101	0	1	1	0	0	0	0.09
101	0	1	1	1	1	0	0
101	0	1	1	0	1	1	0.33
101	0	1	1	1	0	1	0.18
102		1	1	0	0	0	0.02
102		1	1	1	1	0	0.54
102		1	1	0	1	1	0.32
102		1	1	1	0	1	0
103	0	1	1	0	0	0	0
103	0	1	1	1	1	0	0
103	0	1	1	0	1	1	0.66
103	0	1	1	1	0	1	0.3
104	1	1	1	0	0	0	0.3
104	1	1	1	1	1	0	0.22
104	1	1	1	0	1	1	0.24
104	1	1	1	1	0	1	0.47
105		1	1	0	0	0	0.13
105		1	1	1	1	0	0.36
105		1	1	0	1	1	0.11
105		1	1	1	0	1	0.28
106	0	1	2	0	0	0	0.09
106	0	1	2	1	1	0	0.16
106	0	1	2	0	1	1	0.37
106	0	1	2	1	0	1	0.4
107		1	2	0	0	0	0
107		1	2	1	1	0	0
107		1	2	0	1	1	0.13
107		1	2	1	0	1	0
108	0	1	1	0	0	0	0.22
108	0	1	1	1	1	0	0.31
108	0	1	1	0	1	1	0.26
108	0	1	1	1	0	1	0.17
109	0	1	1	0	0	0	0.72
109	0	1	1	1	1	0	0
109	0	1	1	0	1	1	0.06
109	0	1	1	1	0	1	0.59
110	1	1	1	0	0	0	0.33
110	1	1	1	1	1	0	0.37
110	1	1	1	0	1	1	0.37
110	1	1	1	1	0	1	0.21
111	0	1	1	0	0	0	0.16
111	0	1	1	1	1	0	0
111	0	1	1	0	1	1	0.09
111	0	1	1	1	0	1	0.34
112	0	1	2	0	0	0	0.16
112	0	1	2	1	1	0	0
112	0	1	2	0	1	1	0
112	0	1	2	1	0	1	0.03
113	0	1	2	0	0	0	0
113	0	1	2	1	1	0	0
113	0	1	2	0	1	1	0.89
113	0	1	2	1	0	1	0.48
114	0	1	1	0	0	0	0.25
114	0	1	1	1	1	0	0.33
114	0	1	1	0	1	1	0
114	0	1	1	1	0	1	0.12
115	0	1	2	0	0	0	0.22
115	0	1	2	1	1	0	0.73
115	0	1	2	0	1	1	0.42
115	0	1	2	1	0	1	0
116		1	2	0	0	0	0
116		1	2	1	1	0	0
116		1	2	0	1	1	0.98
116		1	2	1	0	1	0.97
117	0	1	2	0	0	0	0
117	0	1	2	1	1	0	0
117	0	1	2	0	1	1	0
117	0	1	2	1	0	1	0.01
118	0	1	2	0	0	0	0.55
118	0	1	2	1	1	0	0.34
118	0	1	2	0	1	1	0.29
118	0	1	2	1	0	1	0
119	0	1	2	0	0	0	0.1
119	0	1	2	1	1	0	0
119	0	1	2	0	1	1	0
119	0	1	2	1	0	1	0.6
120	0	1	2	0	0	0	0
120	0	1	2	1	1	0	0.29
120	0	1	2	0	1	1	0.99
120	0	1	2	1	0	1	0.25
121		1	2	0	0	0	0
121		1	2	1	1	0	0
121		1	2	0	1	1	0.46
121		1	2	1	0	1	0.48
122	1	1	2	0	0	0	0
122	1	1	2	1	1	0	0.12
122	1	1	2	0	1	1	0.83
122	1	1	2	1	0	1	0.68
123		1	2	0	0	0	0
123		1	2	1	1	0	0
123		1	2	0	1	1	0.76
123		1	2	1	0	1	0.17
124	0	1	2	0	0	0	0
124	0	1	2	1	1	0	0
124	0	1	2	0	1	1	0.04
124	0	1	2	1	0	1	0.33
125	0	1	1	0	0	0	0.41
125	0	1	1	1	1	0	0
125	0	1	1	0	1	1	0.4
125	0	1	1	1	0	1	0.67
126	0	1	2	0	0	0	0.43
126	0	1	2	1	1	0	0.13
126	0	1	2	0	1	1	0
126	0	1	2	1	0	1	0
127	0	1	3	0	0	0	0.03
127	0	1	3	1	1	0	0
127	0	1	3	0	1	1	0.51
127	0	1	3	1	0	1	0.12
128	0	1	3	0	0	0	0.2
128	0	1	3	1	1	0	0.1
128	0	1	3	0	1	1	0.07
128	0	1	3	1	0	1	0.37
129		1	3	0	0	0	0
129		1	3	1	1	0	0.02
129		1	3	0	1	1	0.02
129		1	3	1	0	1	0
130		1	1	0	0	0	0.01
130		1	1	1	1	0	0.09
130		1	1	0	1	1	0.52
130		1	1	1	0	1	0.31
131	0	1	1	0	0	0	0
131	0	1	1	1	1	0	0.3
131	0	1	1	0	1	1	0
131	0	1	1	1	0	1	0
132	0	1	1	0	0	0	0
132	0	1	1	1	1	0	0
132	0	1	1	0	1	1	0
132	0	1	1	1	0	1	0.2
133	0	1	1	0	0	0	0.03
133	0	1	1	1	1	0	0.16
133	0	1	1	0	1	1	0.24
133	0	1	1	1	0	1	0.14
134	1	1	3	0	0	0	0.34
134	1	1	3	1	1	0	0
134	1	1	3	0	1	1	0.35
134	1	1	3	1	0	1	0.01
135		1	3	0	0	0	0.26
135		1	3	1	1	0	0
135		1	3	0	1	1	0.12
135		1	3	1	0	1	0.09
136		1	1	0	0	0	0.13
136		1	1	1	1	0	0.12
136		1	1	0	1	1	0.25
136		1	1	1	0	1	0.36
137		1	3	0	0	0	0
137		1	3	1	1	0	0
137		1	3	0	1	1	0
137		1	3	1	0	1	0
138	0	1	1	0	0	0	0.58
138	0	1	1	1	1	0	0.35
138	0	1	1	0	1	1	0.23
138	0	1	1	1	0	1	0.16
139	0	1	3	0	0	0	0
139	0	1	3	1	1	0	0
139	0	1	3	0	1	1	0.01
139	0	1	3	1	0	1	0.25
140	0	1	3	0	0	0	0
140	0	1	3	1	1	0	0
140	0	1	3	0	1	1	0.29
140	0	1	3	1	0	1	0.28
141	0	1	3	0	0	0	0
141	0	1	3	1	1	0	0
141	0	1	3	0	1	1	0
141	0	1	3	1	0	1	0
142	0	1	1	0	0	0	0.28
142	0	1	1	1	1	0	0
142	0	1	1	0	1	1	0
142	0	1	1	1	0	1	0.23
143		1	1	0	0	0	0.23
143		1	1	1	1	0	0.38
143		1	1	0	1	1	0.3
143		1	1	1	0	1	0
144		1	3	0	0	0	0.03
144		1	3	1	1	0	0.36
144		1	3	0	1	1	0.34
144		1	3	1	0	1	0.25
145	0	1	1	0	0	0	0.15
145	0	1	1	1	1	0	0.05
145	0	1	1	0	1	1	0.42
145	0	1	1	1	0	1	0.34
146	0	1	3	0	0	0	0.21
146	0	1	3	1	1	0	0.13
146	0	1	3	0	1	1	0.05
146	0	1	3	1	0	1	0.3
147		1	1	0	0	0	0.17
147		1	1	1	1	0	0.07
147		1	1	0	1	1	0.37
147		1	1	1	0	1	0.61
148	0	1	3	0	0	0	0.05
148	0	1	3	1	1	0	0.01
148	0	1	3	0	1	1	0.05
148	0	1	3	1	0	1	0.17
149	0	1	3	0	0	0	0.11
149	0	1	3	1	1	0	0
149	0	1	3	0	1	1	0.14
149	0	1	3	1	0	1	0.47
150	0	1	3	0	0	0	0
150	0	1	3	1	1	0	0
150	0	1	3	0	1	1	0.4
150	0	1	3	1	0	1	0.11
151		1	3	0	0	0	0
151		1	3	1	1	0	0.3
151		1	3	0	1	1	0.09
151		1	3	1	0	1	0.27
152	0	0	1	0	0	0	0.24
152	0	0	1	1	1	0	0.64
152	0	0	1	0	1	1	0.19
152	0	0	1	1	0	1	0
153	0	1	1	0	0	0	0.03
153	0	1	1	1	1	0	0
153	0	1	1	0	1	1	0.24
153	0	1	1	1	0	1	0.14
154	0	1	3	0	0	0	0.34
154	0	1	3	1	1	0	0.04
154	0	1	3	0	1	1	0
154	0	1	3	1	0	1	0
155	0	1	3	0	0	0	0.02
155	0	1	3	1	1	0	0.11
155	0	1	3	0	1	1	0
155	0	1	3	1	0	1	0
156	0	1	1	0	0	0	0.11
156	0	1	1	1	1	0	0
156	0	1	1	0	1	1	0.33
156	0	1	1	1	0	1	0.12
157		1	1	0	0	0	0.09
157		1	1	1	1	0	0.05
157		1	1	0	1	1	0.39
157		1	1	1	0	1	0
158	1	1	1	0	0	0	0
158	1	1	1	1	1	0	0.27
158	1	1	1	0	1	1	0.61
158	1	1	1	1	0	1	0.27
159	0	1	1	0	0	0	0.24
159	0	1	1	1	1	0	0
159	0	1	1	0	1	1	0.04
159	0	1	1	1	0	1	0.12
160	0	1	1	0	0	0	0.21
160	0	1	1	1	1	0	0
160	0	1	1	0	1	1	0.38
160	0	1	1	1	0	1	0.35
161		1	1	0	0	0	0
161		1	1	1	1	0	0
161		1	1	0	1	1	0
161		1	1	1	0	1	0
162	0	1	1	0	0	0	0.58
162	0	1	1	1	1	0	0
162	0	1	1	0	1	1	0.2
162	0	1	1	1	0	1	0.41
163	0	1	1	0	0	0	0.38
163	0	1	1	1	1	0	0.07
163	0	1	1	0	1	1	0.18
163	0	1	1	1	0	1	0.31
164	0	1	1	0	0	0	0.15
164	0	1	1	1	1	0	0
164	0	1	1	0	1	1	0
164	0	1	1	1	0	1	0.33
165	0	1	1	0	0	0	0.01
165	0	1	1	1	1	0	0.14
165	0	1	1	0	1	1	0.21
165	0	1	1	1	0	1	0.32
166	0	1	3	0	0	0	0.12
166	0	1	3	1	1	0	0
166	0	1	3	0	1	1	0
166	0	1	3	1	0	1	0.2
167	0	1	1	0	0	0	0.2
167	0	1	1	1	1	0	0.34
167	0	1	1	0	1	1	0.4
167	0	1	1	1	0	1	0.16
168	1	1	3	0	0	0	0.22
168	1	1	3	1	1	0	0.35
168	1	1	3	0	1	1	0.52
168	1	1	3	1	0	1	0.38
169	0	1	1	0	0	0	0
169	0	1	1	1	1	0	0.5
169	0	1	1	0	1	1	0.67
169	0	1	1	1	0	1	0.17
170	0	1	1	0	0	0	0.02
170	0	1	1	1	1	0	0.12
170	0	1	1	0	1	1	0.49
170	0	1	1	1	0	1	0.24
171	0	1	2	0	0	0	0.17
171	0	1	2	1	1	0	0
171	0	1	2	0	1	1	0
171	0	1	2	1	0	1	0
172	0	1	1	0	0	0	0.46
172	0	1	1	1	1	0	0
172	0	1	1	0	1	1	0
172	0	1	1	1	0	1	0.34
173	1	0	1	0	0	0	0
173	1	0	1	1	1	0	0.07
173	1	0	1	0	1	1	0.1
173	1	0	1	1	0	1	0.24
174	0	1	3	0	0	0	0.09
174	0	1	3	1	1	0	0.45
174	0	1	3	0	1	1	0.24
174	0	1	3	1	0	1	0.08
175		0	3	0	0	0	0
175		0	3	1	1	0	0
175		0	3	0	1	1	0.24
175		0	3	1	0	1	0
176	0	1	3	1	0	1	0.36
176	0	1	3	1	1	0	0
176	0	1	3	0	1	1	0.55
176	0	1	3	0	0	0	0.03
177	0	0	3	1	0	1	0.04
177	0	0	3	1	1	0	0.15
177	0	0	3	0	0	0	0.4
177	0	0	3	0	1	1	0.05
178	0	1	3	1	0	1	0.87
178	0	1	3	1	1	0	0
178	0	1	3	0	0	0	0
178	0	1	3	0	1	1	0.69
179	0	1	3	1	1	0	0.02
179	0	1	3	1	0	1	0
179	0	1	3	0	0	0	0.12
179	0	1	3	0	1	1	0.07
180		1	3	1	0	1	0
180		1	3	1	1	0	0
180		1	3	0	1	1	0.43
180		1	3	0	0	0	0
181	0	1	3	1	1	0	0
181	0	1	3	1	0	1	0.12
181	0	1	3	0	0	0	0
181	0	1	3	0	1	1	0.06
182	0	1	3	1	1	0	0.39
182	0	1	3	1	0	1	0.18
182	0	1	3	0	1	1	0
182	0	1	3	0	0	0	0.8
183	0	1	3	1	1	0	0.47
183	0	1	3	1	0	1	0
183	0	1	3	0	1	1	0
183	0	1	3	0	0	0	0.51
184		1	3	1	1	0	0
184		1	3	1	0	1	0
184		1	3	0	1	1	0
184		1	3	0	0	0	0
185		0	3	1	0	1	0
185		0	3	1	1	0	0
185		0	3	0	1	1	0
185		0	3	0	0	0	0
186	0	1	3	1	0	1	0.27
186	0	1	3	1	1	0	0.2
186	0	1	3	0	0	0	0.26
186	0	1	3	0	1	1	0.26
187	0	1	3	1	1	0	0.27
187	0	1	3	1	0	1	0.23
187	0	1	3	0	1	1	0.12
187	0	1	3	0	0	0	0.56
188	0	1	3	1	1	0	0.28
188	0	1	3	1	0	1	0.44
188	0	1	3	0	0	0	0.13
188	0	1	3	0	1	1	0.78
189	0	1	3	1	1	0	0.13
189	0	1	3	1	0	1	0
189	0	1	3	0	0	0	0
189	0	1	3	0	1	1	0.09
190		0	3	1	0	1	0
190		0	3	1	1	0	0
190		0	3	0	1	1	0
190		0	3	0	0	0	0
191	0	1	3	1	1	0	0
191	0	1	3	1	0	1	0.08
191	0	1	3	0	0	0	0
191	0	1	3	0	1	1	0
192	1	1	3	1	1	0	0.04
192	1	1	3	1	0	1	0
192	1	1	3	0	0	0	0
192	1	1	3	0	1	1	0.04
193	0	1	3	1	1	0	0.31
193	0	1	3	1	0	1	0.29
193	0	1	3	0	1	1	0.29
193	0	1	3	0	0	0	0
194	0	1	3	1	1	0	0.02
194	0	1	3	1	0	1	0
194	0	1	3	0	0	0	0.03
194	0	1	3	0	1	1	0
195	0	1	3	1	1	0	0
195	0	1	3	1	0	1	0.37
195	0	1	3	0	0	0	0.05
195	0	1	3	0	1	1	0.14
196		1	3	1	1	0	0
196		1	3	1	0	1	0
196		1	3	0	0	0	0
196		1	3	0	1	1	0.01
197	0	1	3	1	1	0	0
197	0	1	3	1	0	1	0.37
197	0	1	3	0	1	1	0
197	0	1	3	0	0	0	0
198		1	3	1	1	0	0
198		1	3	1	0	1	0
198		1	3	0	0	0	0
198		1	3	0	1	1	0
199		1	3	1	0	1	0
199		1	3	1	1	0	0.69
199		1	3	0	0	0	0
199		1	3	0	1	1	0.04
200		0	3	1	0	1	0
200		0	3	1	1	0	0
200		0	3	0	1	1	0
200		0	3	0	0	0	0
201	0	0	3	1	1	0	0.03
201	0	0	3	1	0	1	0.07
201	0	0	3	0	0	0	0
201	0	0	3	0	1	1	0
202	0	1	3	1	1	0	0
202		1	3	1	0	1	0.32
202		1	3	0	0	0	0
202		1	3	0	1	1	0.69
203	1	1	3	1	1	0	0.06
203	1	1	3	1	0	1	0
203	1	1	3	0	0	0	0.1
203	1	1	3	0	1	1	0.12
204	0	1	3	1	1	0	0.11
204	0	1	3	1	0	1	0.43
204	0	1	3	0	0	0	0.71
204	0	1	3	0	1	1	0.11
205	0	1	3	1	0	1	0.22
205	0	1	3	1	1	0	0.06
205	0	1	3	0	1	1	0.1
205	0	1	3	0	0	0	0.23
206		1	3	1	0	1	0
206		1	3	1	1	0	0
206		1	3	0	0	0	0
206		1	3	0	1	1	0.17
207	0	1	3	1	0	1	0.26
207	0	1	3	1	1	0	0.03
207	0	1	3	0	0	0	0
207	0	1	3	0	1	1	0.14
208	1	1	3	1	0	1	0.15
208	1	1	3	1	1	0	0.16
208	1	1	3	0	0	0	0
208	1	1	3	0	1	1	0.38
209	0	1	3	1	0	1	0
209	0	1	3	1	1	0	0
209	0	1	3	0	1	1	0
209	0	1	3	0	0	0	0.02
210	0	1	3	1	0	1	0
210	0	1	3	1	1	0	0
210	0	1	3	0	0	0	0
210	0	1	3	0	1	1	0.71
211	0	1	3	1	0	1	0.4
211	0	1	3	1	1	0	0.24
211	0	1	3	0	1	1	0.38
211	0	1	3	0	0	0	0.26
212	0	1	3	1	1	0	0
212	0	1	3	1	0	1	0.49
212	0	1	3	0	0	0	0
212	0	1	3	0	1	1	0.11
213	1	1	3	1	1	0	0.02
213	1	1	3	1	0	1	0
213	1	1	3	0	0	0	0.1
213	1	1	3	0	1	1	0.15
214	0	1	3	1	1	0	0.01
214	0	1	3	1	0	1	0.12
214	0	1	3	0	0	0	0.11
214	0	1	3	0	1	1	0.07
215	0	1	3	1	1	0	0
215	0	1	3	1	0	1	0
215	0	1	3	0	0	0	0.05
215	0	1	3	0	1	1	0.01
216	1	1	3	1	0	1	0.05
216	1	1	3	1	1	0	0.04
216	1	1	3	0	1	1	0.76
216	1	1	3	0	0	0	0
217		0	3	1	1	0	0
217		0	3	1	0	1	0
217		0	3	0	1	1	0
217		0	3	0	0	0	0
218	0	0	3	1	1	0	0
218	0	0	3	1	0	1	0.08
218	0	0	3	0	0	0	0.63
218	0	0	3	0	1	1	0
219	0	1	3	1	1	0	0.18
219	0	1	3	1	0	1	0.26
219	0	1	3	0	1	1	0.14
219	0	1	3	0	0	0	0.1
220		1	3	1	1	0	0.25
220		1	3	1	0	1	0
220		1	3	0	0	0	0
220		1	3	0	1	1	0
221	0	1	3	1	1	0	0.15
221	0	1	3	1	0	1	0.07
221	0	1	3	0	0	0	0.24
221	0	1	3	0	1	1	0
222	0	1	3	1	0	1	0.37
222	0	1	3	1	1	0	0
222	0	1	3	0	1	1	0.81
222	0	1	3	0	0	0	0
223	0	1	3	1	1	0	0
223	0	1	3	1	0	1	1
223	0	1	3	0	1	1	1
223	0	1	3	0	0	0	0
224	0	1	3	1	1	0	0
224	0	1	3	1	0	1	0
224	0	1	3	0	0	0	0.24
224	0	1	3	0	1	1	0.09

## Sheet: FirstSaccadeSurian&Geraci
SubjectNo	FamiliarizationOK	AgeGroup (1=Child, 2=Adult, 3=Elderly Adult)	Belief (0=TB, 1=FB)	FirstSaccade (0=belief-incongruent, 1=belief-congruent)
1	1	2	0
1	1	2	1	0
2	1	2	0	1
2	1	2	1	0
3	1	2	0
3	1	2	1
4	1	3	0	0
4	1	3	1	1
5	1	2	0	1
5	1	2	1	0
6	1	3	0	1
6	1	3	1	1
7	1	2	0	1
7	1	2	1	1
8	1	2	0	1
8	1	2	1	1
9	1	2	0	0
9	1	2	1	1
10	0	2	0
10	0	2	1
11	1	2	0	1
11	1	2	1
12	1	3	0	1
12	1	3	1	0
13	0	2	0	0
13	0	2	1	0
14	1	2	0	1
14	1	2	1	1
15	1	2	0	0
15	1	2	1	0
16	1	3	0	0
16	1	3	1
17	1	2	0	1
17	1	2	1	1
18	1	2	0	1
18	1	2	1	0
19	1	3	0	1
19	1	3	1	0
20	1	2	0	1
20	1	2	1
21	0	2	0	1
21	0	2	1	0
22	1	2	0
22	1	2	1	0
23	1	2	0	0
23	1	2	1	0
24	1	2	0	1
24	1	2	1	1
25	0	2	0	1
25	0	2	1	0
26	1	3	0
26	1	3	1	0
27	1	2	0	1
27	1	2	1	0
28	1	3	0	0
28	1	3	1
29	1	2	0	0
29	1	2	1
30	1	2	0	0
30	1	2	1	0
31	1	2	0	1
31	1	2	1	0
32	1	2	0
32	1	2	1
33	1	2	0	1
33	1	2	1	1
34	1	3	0	0
34	1	3	1	1
35	1	2	0	1
35	1	2	1	1
36	1	2	0	1
36	1	2	1
37	1	3	0
37	1	3	1
38	1	1	0	0
38	1	1	1	1
39	1	2	0	1
39	1	2	1	1
40	1	1	0
40	1	1	1	1
41	1	3	0	0
41	1	3	1	1
42	0	2	0
42	0	2	1
43	1	3	0	1
43	1	3	1	0
44	1	2	0	1
44	1	2	1	1
45	1	1	0	1
45	1	1	1	1
46	1	2	0	0
46	1	2	1	1
47	1	3	0
47	1	3	1	0
48	1	2	0
48	1	2	0	1
49	1	2	1	1
49	1	2	1	1
50	1	1	0
50	1	1	1	0
51	1	1	0	1
51	1	1	1	1
52	1	2	0	1
52	1	2	1	1
53	1	2	0	0
53	1	2	1	1
54	1	1	0	1
54	1	1	1	0
55	0	2	0
55	0	2	1	0
56	1	2	0
56	1	2	1	0
57	0	2	0	1
57	0	2	1
58	1	1	0	1
58	1	1	1	1
59	1	2	0	0
59	1	2	1
60	0	1	0
60	0	1	1	0
61	1	2	0	1
61	1	2	1	0
62	1	2	0	0
62	1	2	1	0
63	1	2	0	1
63	1	2	1
64	1	2	0
64	1	2	1	1
65	1	2	0	1
65	1	2	1	0
66	1	2	0	1
66	1	2	1	1
67	1	1	0	1
67	1	1	1	0
68	1	2	0	1
68	1	2	1
69	1	2	0	1
69	1	2	1	1
70	1	1	0	0
70	1	1	1
71	1	2	0	1
71	1	2	1	1
72	1	1	0	0
72	1	1	1	0
73	1	2	0	0
73	1	2	1	0
74	1	1	0	1
74	1	1	1	1
75	1	2	0
75	1	2	1	1
76	1	2	0
76	1	2	1
77	1	1	0
77	1	1	1	1
78	1	2	0	1
78	1	2	1	0
79	1	2	0	0
79	1	2	1	0
80	1	2	0	0
80	1	2	1	1
81	1	2	0	0
81	1	2	1	0
82	1	2	0
82	1	2	1	0
83	0	2	0	1
83	0	2	1
84	1	2	0	0
84	1	2	1	0
85	0	2	0
85	0	2	1
86	1	1	0	1
86	1	1	1	1
87	1	2	0	1
87	1	2	1	0
88	1	1	0	0
88	1	1	1	0
89	1	2	0	0
89	1	2	1	0
90	1	1	0	0
90	1	1	1	0
91	1	1	0	1
91	1	1	1	1
92	1	1	0	1
92	1	1	1	1
93	1	2	0	0
93	1	2	1	0
94	1	2	0	1
94	1	2	1	0
95	1	1	0	0
95	1	1	1	0
96	1	1	0	0
96	1	1	1
97	0	1	0
97	0	1	1
98	1	1	0	1
98	1	1	1	0
99	1	1	0	0
99	1	1	1	1
100	1	1	0	1
100	1	1	1	1
101	1	1	0	1
101	1	1	1	1
102	1	1	0	0
102	1	1	1	0
103	1	1	0
103	1	1	1	1
104	1	1	0	1
104	1	1	1	0
105	1	1	0	1
105	1	1	1	1
106	1	1	0
106	1	1	1	1
107	1	2	0	0
107	1	2	1
108	1	2	0	1
108	1	2	1
109	1	1	0	1
109	1	1	1	0
110	1	1	0	1
110	1	1	1	0
111	1	1	0	1
111	1	1	1	1
112	1	1	0
112	1	1	1	0
113	1	2	0	0
113	1	2	1	1
114	1	2	0
114	1	2	1	0
115	1	1	0	0
115	1	1	1	1
116	1	2	0	0
116	1	2	1	1
117	1	2	0
117	1	2	1
118	1	2	0
118	1	2	1	0
119	1	2	0	0
119	1	2	1	1
120	1	2	0	0
120	1	2	1	0
121	1	2	0
121	1	2	1	0
122	1	2	0	1
122	1	2	1
123	1	2	0	1
123	1	2	1	1
124	1	2	0	1
124	1	2	1
125	1	2	0	1
125	1	2	1	0
126	1	1	0	0
126	1	1	1	0
127	1	2	0	0
127	1	2	1	1
128	1	3	0	0
128	1	3	1	0
129	1	3	0	0
129	1	3	1	0
130	1	3	0
130	1	3	1
131	1	1	0
131	1	1	1	1
132	1	1	0	1
132	1	1	1	0
133	1	1	0	0
133	1	1	1	1
134	1	1	0	0
134	1	1	1	0
135	1	3	0	1
135	1	3	1	1
136	1	3	0
136	1	3	1	1
137	1	1	0	1
137	1	1	1
138	1	3	0
138	1	3	1
139	1	1	0	0
139	1	1	1	1
140	1	3	0	1
140	1	3	1	0
141	1	3	0	1
142	1	3	1	0
143	1	3	0	1
143	1	3	1	0
144	1	1	0	0
144	1	1	1	0
145	1	1	0
145	1	1	1	1
146	1	3	0	1
146	1	3	1
147	1	1	0	0
147	1	1	1	0
148	1	3	0	0
148	1	3	1
149	1	1	0	1
149	1	1	1
150	1	3	0	0
150	1	3	1	1
151	1	3	0	1
151	1	3	1	0
152	1	3	0	1
152	1	3	1	0
153	1	3	0	1
153	1	3	1
154	0	1	0	0
154	0	1	1	1
155	1	1	0	1
155	1	1	1	0
156	1	3	0	0
156	1	3	1	1
157	1	3	0	0
157	1	3	1	1
158	1	1	0	0
158	1	1	1	0
159	1	1	0	1
159	1	1	1
160	1	1	0	1
160	1	1	1	1
161	1	1	0	0
161	1	1	1	0
162	1	1	0	0
162	1	1	1	0
163	1	1	0
163	1	1	1
164	1	1	0	0
164	1	1	1	0
165	1	1	0	1
165	1	1	1	0
166	1	1	0	0
166	1	1	1	0
167	1	1	0	1
167	1	1	1	0
168	1	3	0	0
168	1	3	1	0
169	1	1	0	0
169	1	1	1	1
170	1	3	0	1
170	1	3	1	1
171	1	1	0	1
171	1	1	1	0
172	1	1	0	1
172	1	1	1	0
173	1	2	0	0
173	1	2	1
174	1	1	0	0
174	1	1	1	0
175	0	1	0	1
175	0	1	1	1
176	1	3	0	1
176	1	3	1	0
177	0	3	0
177	0	3	1
178	1	3	0	1
178	1	3	1	0
179	0	3	0	0
179	0	3	1	1
180	1	3	0	1
180	1	3	1	0
181	1	3	0	0
181	1	3	1	1
182	1	3	0	1
182	1	3	1
183	1	3	0	1
183	1	3	1	0
184	1	3	0	0
184	1	3	1	0
185	1	3	0	0
185	1	3	1	1
186	1	3	0
186	1	3	1
187	0	3	0
187	0	3	1
188	1	3	0
188	1	3	1	0
189	1	3	0	1
189	1	3	1	0
190	1	3	0
190	1	3	1	0
191	1	3	0	0
191	1	3	1	1
192	0	3	0
192	0	3	1
193	1	3	0	1
193	1	3	1	0
194	1	3	0	1
194	1	3	1	1
195	1	3	0	1
195	1	3	1	0
196	1	3	0	0
196	1	3	1	1
197	1	3	0	0
197	1	3	1	0
198	1	3	0
198	1	3	1
199	1	3	0
199	1	3	1	0
200	1	3	0
200	1	3	1
201	1	3	0
201	1	3	1	1
202	0	3	0
202	0	3	1
203	0	3	0	1
203	0	3	1	0
204	1	3	0
204	1	3	1
205	1	3	0	1
205	1	3	1	1
206	1	3	0	0
206	1	3	1	0
207	1	3	0	0
207	1	3	1	0
208	1	3	0	1
208	1	3	1
209	1	3	0	0
209	1	3	1	0
210	1	3	0	1
210	1	3	1	1
211	1	3	0	0
211	1	3	1	0
212	1	3	0	1
212	1	3	1	0
213	1	3	0
213	1	3	1	0
214	1	3	0	1
214	1	3	1	0
215	1	3	0	1
215	1	3	1	1
216	1	3	0	0
216	1	3	1	0
217	1	3	0	0
217	1	3	1	0
218	1	3	0	1
218	1	3	1	1
219	0	3	0
219	0	3	1
220	0	3	0	0
220	0	3	1	0
221	1	3	0	1
221	1	3	1	0
222	1	3	0
222	1	3	1	1
223	1	3	0	0
223	1	3	1	0
224	1	3	0	1
224	1	3	1	0
225	1	3	0
225	1	3	1
226	1	3	0	0
226	1	3	1	0
